# Supplementary material for: Extracellular Galectin 4 Drives Immune Evasion and Promotes T-cell Apoptosis in Pancreatic Cancer
Source: Cancer Immunol Res. 2022 Dec 20;11(1):72–92. doi: 10.1158/2326-6066.CIR-21-1088 (PMC9808371; doi:10.1158/2326-6066.CIR-21-1088)
Supplement: Supplementary file 1 — Metadata and single cell annotation for all 7677 cells in single cell dataset [file cir-21-1088_supplementary_file_1_suppsm1.xls]

## Sheet: Cell_Annotation_7677_cells
Cell	shRNA	QC_status	Subset	Annotation
scr_AAACCCACACGGCCAT-1	scramble	pass	CAF	iCAF
scr_AAACCCAGTATAATGG-1	scramble	fail	excluded	no annotation
scr_AAACCCAGTCTTCCGT-1	scramble	fail	excluded	no annotation
scr_AAACCCATCCCTGTTG-1	scramble	pass	Immune	M1 Macrophage
scr_AAACGAAAGGCACGAT-1	scramble	fail	excluded	no annotation
scr_AAACGAAAGTGCAACG-1	scramble	fail	excluded	no annotation
scr_AAACGAACACCAGGTC-1	scramble	fail	excluded	no annotation
scr_AAACGAACATGCCGCA-1	scramble	fail	excluded	no annotation
scr_AAACGCTAGCCACCGT-1	scramble	pass	Immune	Mono/Mac 2
scr_AAACGCTCAGTCTGGC-1	scramble	pass	Immune	B cell
scr_AAAGAACCATAAGCAA-1	scramble	fail	excluded	no annotation
scr_AAAGAACCATTGCCTC-1	scramble	pass	Immune	Mono/Mac 3
scr_AAAGAACGTCAACCAT-1	scramble	fail	excluded	no annotation
scr_AAAGAACTCGGAGCAA-1	scramble	pass	Immune	M2 Macrophage
scr_AAAGAACTCTGTACAG-1	scramble	pass	Immune	T cell
scr_AAAGGATTCGAATCCA-1	scramble	fail	excluded	no annotation
scr_AAAGGATTCGCATTGA-1	scramble	fail	excluded	no annotation
scr_AAAGGGCGTCAACCTA-1	scramble	fail	excluded	no annotation
scr_AAAGGTAGTAGATGTA-1	scramble	pass	Immune	Neutrophil 1
scr_AAAGGTATCATGACAC-1	scramble	pass	CAF	iCAF
scr_AAAGGTATCGTAGTGT-1	scramble	fail	excluded	no annotation
scr_AAAGTCCAGGAACTAT-1	scramble	pass	CAF	iCAF
scr_AAAGTCCAGGACTAAT-1	scramble	fail	excluded	no annotation
scr_AAAGTCCGTACGATCT-1	scramble	pass	Immune	Mono/Mac 2
scr_AAAGTCCGTCCTATAG-1	scramble	fail	excluded	no annotation
scr_AAAGTCCTCGATTGGT-1	scramble	pass	Immune	M2 Macrophage
scr_AAAGTCCTCGCACGGT-1	scramble	pass	Immune	Mono/Mac 1
scr_AAAGTGAAGGGTATAT-1	scramble	pass	CAF	iCAF
scr_AAATGGAAGTTGAAGT-1	scramble	pass	Immune	Mono/Mac 3
scr_AAATGGAGTAACACGG-1	scramble	pass	Immune	M2 Macrophage
scr_AACAAAGGTGCGAGTA-1	scramble	pass	Immune	M2 Macrophage
scr_AACAACCAGAGTGAAG-1	scramble	fail	excluded	no annotation
scr_AACAACCCAAATACAG-1	scramble	pass	excluded	no annotation
scr_AACAACCGTCTGCATA-1	scramble	pass	CAF	iCAF
scr_AACAACCTCCGATTAG-1	scramble	pass	CAF	iCAF
scr_AACAACCTCTTCCCGA-1	scramble	pass	Immune	Neutrophil 1
scr_AACAAGAAGCGCCCAT-1	scramble	fail	excluded	no annotation
scr_AACAAGACAGGCAATG-1	scramble	pass	CAF	myCAF
scr_AACAAGAGTCACCCTT-1	scramble	fail	excluded	no annotation
scr_AACACACGTACTGGGA-1	scramble	pass	CAF	myCAF
scr_AACACACGTGGTCCCA-1	scramble	pass	CAF	iCAF
scr_AACACACTCGTGGTAT-1	scramble	fail	excluded	no annotation
scr_AACAGGGCAAATGGAT-1	scramble	pass	CAF	iCAF
scr_AACAGGGTCCCTTGTG-1	scramble	pass	CAF	iCAF
scr_AACAGGGTCTAGCCTC-1	scramble	fail	excluded	no annotation
scr_AACCAACCAAGAGCTG-1	scramble	fail	excluded	no annotation
scr_AACCAACCAGAATTCC-1	scramble	pass	Immune	Neutrophil 1
scr_AACCAACCAGTGACCC-1	scramble	pass	Immune	Mono/Mac 3
scr_AACCAACGTAGAATAC-1	scramble	fail	excluded	no annotation
scr_AACCAACGTCATTGCA-1	scramble	pass	CAF	iCAF
scr_AACCACAAGTTGTCGT-1	scramble	pass	Immune	cDC2
scr_AACCACATCGTTCTGC-1	scramble	pass	CAF	iCAF
scr_AACCACATCTTTCAGT-1	scramble	pass	CAF	iCAF
scr_AACCATGAGAGCATAT-1	scramble	fail	excluded	no annotation
scr_AACCATGAGCTCGCAC-1	scramble	pass	CAF	iCAF
scr_AACCATGCAGAACATA-1	scramble	fail	excluded	no annotation
scr_AACCATGTCCGAAATC-1	scramble	pass	Immune	Mono/Mac 3
scr_AACCATGTCCGACAGC-1	scramble	fail	excluded	no annotation
scr_AACCCAACACAGCCAC-1	scramble	pass	CAF	iCAF
scr_AACCCAACATAGGAGC-1	scramble	pass	excluded	Endothelial cell
scr_AACCCAAGTTACACAC-1	scramble	pass	CAF	apCAF
scr_AACCCAATCCCGAATA-1	scramble	pass	Immune	Neutrophil 1
scr_AACCTGAAGAGCCTGA-1	scramble	fail	excluded	no annotation
scr_AACCTGACAATCTAGC-1	scramble	pass	Immune	Mono/Mac 2
scr_AACCTGACAGAGGACT-1	scramble	pass	Immune	Mono/Mac 1
scr_AACCTTTCAGTGTGCC-1	scramble	pass	Immune	Mono/Mac 4
scr_AACCTTTTCTCTCTAA-1	scramble	fail	excluded	no annotation
scr_AACGAAAAGCGTCTGC-1	scramble	fail	excluded	no annotation
scr_AACGAAAAGGCCTTCG-1	scramble	pass	CAF	iCAF
scr_AACGAAACACCTCTAC-1	scramble	pass	CAF	iCAF
scr_AACGAAATCCGTCAAA-1	scramble	fail	excluded	no annotation
scr_AACGGGAAGATACAGT-1	scramble	fail	excluded	no annotation
scr_AACGGGAAGGTTTGAA-1	scramble	fail	excluded	no annotation
scr_AACGGGATCCTGGTCT-1	scramble	pass	Immune	Mono/Mac 4
scr_AACGTCATCCCAGGCA-1	scramble	fail	excluded	no annotation
scr_AACTTCTTCAGATTGC-1	scramble	pass	Immune	Mono/Mac 1
scr_AAGAACAGTATACCTG-1	scramble	pass	excluded	Endothelial cell
scr_AAGAACAGTCCATCTC-1	scramble	pass	Immune	Neutrophil 1
scr_AAGACAAAGCTAGCCC-1	scramble	pass	CAF	iCAF
scr_AAGACAACACACAGAG-1	scramble	fail	excluded	no annotation
scr_AAGACAAGTAGTCTTG-1	scramble	pass	CAF	iCAF
scr_AAGACTCCAAGTGACG-1	scramble	pass	CAF	iCAF
scr_AAGACTCTCAGAGCGA-1	scramble	fail	excluded	no annotation
scr_AAGATAGAGAAGCTGC-1	scramble	pass	CAF	iCAF
scr_AAGATAGCATCATCCC-1	scramble	pass	Immune	Neutrophil 1
scr_AAGATAGGTGATCATC-1	scramble	fail	excluded	no annotation
scr_AAGCATCAGCGCTGAA-1	scramble	pass	Immune	M2 Macrophage
scr_AAGCATCAGTGAGGCT-1	scramble	pass	Immune	M2 Macrophage
scr_AAGCATCCACATAACC-1	scramble	fail	excluded	no annotation
scr_AAGCATCGTGTCATGT-1	scramble	pass	Immune	Mono/Mac 1
scr_AAGCATCTCCCATGGG-1	scramble	pass	CAF	iCAF
scr_AAGCATCTCCTTTGAT-1	scramble	fail	excluded	no annotation
scr_AAGCCATCACTACTTT-1	scramble	pass	CAF	iCAF
scr_AAGCCATCATTCAGGT-1	scramble	fail	excluded	no annotation
scr_AAGCGAGGTGGCACTC-1	scramble	pass	Immune	Mono/Mac 2
scr_AAGCGTTCAAGGCGTA-1	scramble	pass	CAF	iCAF
scr_AAGCGTTCATGCCGCA-1	scramble	pass	Immune	M2 Macrophage
scr_AAGCGTTTCTCACCCA-1	scramble	fail	excluded	no annotation
scr_AAGCGTTTCTGGGCCA-1	scramble	pass	Immune	M2 Macrophage
scr_AAGGAATCAAGGTACG-1	scramble	fail	excluded	no annotation
scr_AAGGAATCATTGTAGC-1	scramble	pass	CAF	iCAF
scr_AAGGTAACAAGACCGA-1	scramble	pass	CAF	iCAF
scr_AAGTACCCAGTCACGC-1	scramble	fail	excluded	no annotation
scr_AAGTACCGTGCAATGG-1	scramble	pass	CAF	iCAF
scr_AAGTACCTCCATCTGC-1	scramble	pass	Immune	Neutrophil 1
scr_AAGTACCTCCCGAAAT-1	scramble	pass	CAF	iCAF
scr_AAGTCGTAGTGGATTA-1	scramble	pass	Immune	Mono/Mac 2
scr_AAGTCGTCACACCTAA-1	scramble	pass	CAF	iCAF
scr_AAGTCGTTCGCCCAGA-1	scramble	fail	excluded	no annotation
scr_AAGTGAATCAGGCGAA-1	scramble	fail	excluded	no annotation
scr_AAGTGAATCCGCGAGT-1	scramble	fail	excluded	no annotation
scr_AAGTTCGAGCAGCCCT-1	scramble	fail	excluded	no annotation
scr_AAGTTCGAGGGAGGAC-1	scramble	pass	CAF	apCAF
scr_AAGTTCGGTAGTTAGA-1	scramble	pass	Immune	Neutrophil 1
scr_AATAGAGAGGTCTTTG-1	scramble	pass	CAF	iCAF
scr_AATAGAGAGTGAATAC-1	scramble	pass	CAF	apCAF
scr_AATAGAGCAAGCAATA-1	scramble	pass	Immune	Mono/Mac 1
scr_AATAGAGGTACACTCA-1	scramble	pass	CAF	iCAF
scr_AATAGAGTCCCGAAAT-1	scramble	pass	CAF	iCAF
scr_AATCACGAGTATGGCG-1	scramble	fail	excluded	no annotation
scr_AATCACGCACACAGCC-1	scramble	pass	CAF	iCAF
scr_AATCACGCAGAACTCT-1	scramble	pass	Immune	Neutrophil 1
scr_AATCACGGTACGTACT-1	scramble	pass	CAF	iCAF
scr_AATCGACCAACAAGAT-1	scramble	fail	excluded	no annotation
scr_AATCGACCACTGCACG-1	scramble	pass	Immune	M2 Macrophage
scr_AATCGTGCAATCCTTT-1	scramble	pass	Immune	M2 Macrophage
scr_AATCGTGCACTTGACA-1	scramble	pass	Immune	M2 Macrophage
scr_AATCGTGGTAAGCGGT-1	scramble	pass	Immune	Mono/Mac 1
scr_AATCGTGTCGACATCA-1	scramble	pass	Immune	Mono/Mac 1
scr_AATCGTGTCGAGTTGT-1	scramble	pass	Immune	Neutrophil 1
scr_AATGAAGTCCATATGG-1	scramble	fail	excluded	no annotation
scr_AATGACCAGCACGGAT-1	scramble	fail	excluded	no annotation
scr_AATGACCAGTCGGCAA-1	scramble	pass	excluded	Endothelial cell
scr_AATGACCCAGAAGCTG-1	scramble	fail	excluded	no annotation
scr_AATGACCGTCCGCAGT-1	scramble	pass	CAF	iCAF
scr_AATGCCAGTAGCTTTG-1	scramble	pass	CAF	apCAF
scr_AATGCCAGTAGGTAGC-1	scramble	fail	excluded	no annotation
scr_AATGCCATCAATCCAG-1	scramble	pass	CAF	iCAF
scr_AATGGAAAGAAGCCTG-1	scramble	pass	CAF	iCAF
scr_AATGGAACACAACGTT-1	scramble	pass	CAF	iCAF
scr_AATGGAAGTAACACCT-1	scramble	fail	excluded	no annotation
scr_AATGGAATCCGCGAGT-1	scramble	pass	Immune	Mono/Mac 2
scr_AATTCCTCAGACCTGC-1	scramble	fail	excluded	no annotation
scr_AATTCCTTCCCATTCG-1	scramble	pass	Immune	Mono/Mac 3
scr_AATTCCTTCTAAGAAG-1	scramble	pass	CAF	iCAF
scr_AATTTCCAGCCAAGTG-1	scramble	fail	excluded	no annotation
scr_AATTTCCAGGCTCTCG-1	scramble	fail	excluded	no annotation
scr_ACAAAGACAGTAGTTC-1	scramble	fail	excluded	no annotation
scr_ACAAAGATCAGCGCAC-1	scramble	fail	excluded	no annotation
scr_ACAACCAAGTCGGGAT-1	scramble	pass	CAF	iCAF
scr_ACAACCACAAAGGATT-1	scramble	pass	CAF	iCAF
scr_ACAACCATCGGCTGGT-1	scramble	pass	CAF	iCAF
scr_ACAAGCTAGGGCCTCT-1	scramble	pass	Immune	M2 Macrophage
scr_ACAAGCTCATCTAACG-1	scramble	pass	CAF	iCAF
scr_ACAAGCTTCTAGTGAC-1	scramble	pass	Immune	Neutrophil 1
scr_ACACAGTAGAAACCAT-1	scramble	fail	excluded	no annotation
scr_ACACAGTAGGCGTTAG-1	scramble	pass	CAF	iCAF
scr_ACACAGTCAAGCGAGT-1	scramble	fail	excluded	no annotation
scr_ACACAGTCACCTGCAG-1	scramble	pass	CAF	iCAF
scr_ACACAGTGTGATACCT-1	scramble	pass	Immune	Mono/Mac 3
scr_ACACAGTGTGTCCCTT-1	scramble	fail	excluded	no annotation
scr_ACACCAAAGCGGTAAC-1	scramble	fail	excluded	no annotation
scr_ACACCAAAGTGCCAGA-1	scramble	fail	excluded	no annotation
scr_ACACCAATCTTTGATC-1	scramble	pass	CAF	iCAF
scr_ACACGCGAGGCCTAGA-1	scramble	pass	excluded	Endothelial cell
scr_ACACGCGTCAAGAGTA-1	scramble	fail	excluded	no annotation
scr_ACACTGAAGAGCATAT-1	scramble	pass	Immune	Mono/Mac 4
scr_ACACTGAGTACCTATG-1	scramble	pass	Immune	Neutrophil 1
scr_ACACTGAGTATGATCC-1	scramble	fail	excluded	no annotation
scr_ACACTGAGTCCAACGC-1	scramble	pass	CAF	iCAF
scr_ACACTGAGTCCTCAGG-1	scramble	fail	excluded	no annotation
scr_ACAGAAAAGACCCTTA-1	scramble	fail	excluded	no annotation
scr_ACAGAAACACGAGAAC-1	scramble	pass	CAF	iCAF
scr_ACAGAAACAGGTCAAG-1	scramble	pass	Immune	Mono/Mac 1
scr_ACAGAAAGTTATCCAG-1	scramble	fail	excluded	no annotation
scr_ACAGCCGTCATTACGG-1	scramble	fail	excluded	no annotation
scr_ACAGGGATCTGACAGT-1	scramble	pass	CAF	iCAF
scr_ACATCCCCATCATCTT-1	scramble	pass	Immune	M2 Macrophage
scr_ACATCCCGTACAAACA-1	scramble	fail	excluded	no annotation
scr_ACATCCCTCCGCTAGG-1	scramble	fail	excluded	no annotation
scr_ACATCGAGTTCAGGTT-1	scramble	pass	CAF	iCAF
scr_ACATCGATCCTCACCA-1	scramble	pass	CAF	iCAF
scr_ACATGCACAAACACCT-1	scramble	fail	excluded	no annotation
scr_ACATTTCCACAGTCGC-1	scramble	pass	Immune	T cell
scr_ACCAAACTCGGTCGAC-1	scramble	pass	Immune	Neutrophil 1
scr_ACCAACAAGCCGGATA-1	scramble	fail	excluded	no annotation
scr_ACCAACAGTACGTGAG-1	scramble	fail	excluded	no annotation
scr_ACCACAAAGTGCCTCG-1	scramble	pass	Immune	Mono/Mac 2
scr_ACCACAACACTACCGG-1	scramble	fail	excluded	no annotation
scr_ACCACAATCGCGCCAA-1	scramble	pass	CAF	myCAF
scr_ACCATTTCACATGACT-1	scramble	pass	Immune	Neutrophil 1
scr_ACCATTTGTCCATCTC-1	scramble	fail	excluded	no annotation
scr_ACCCAAAAGCGAGAAA-1	scramble	pass	Immune	Mono/Mac 2
scr_ACCCAAACACCTTCCA-1	scramble	pass	Immune	cDC1
scr_ACCCAAAGTACTCGAT-1	scramble	pass	CAF	iCAF
scr_ACCCTCAGTAAGCTCT-1	scramble	pass	Immune	Mono/Mac 2
scr_ACCCTCAGTATGGTAA-1	scramble	fail	excluded	no annotation
scr_ACCCTCAGTCGGATTT-1	scramble	pass	CAF	iCAF
scr_ACCCTCAGTTTGGAGG-1	scramble	fail	excluded	no annotation
scr_ACCCTCATCAGTGTCA-1	scramble	fail	excluded	no annotation
scr_ACCCTCATCTGCTTTA-1	scramble	pass	CAF	iCAF
scr_ACCCTTGGTTCCCAAA-1	scramble	pass	CAF	iCAF
scr_ACCGTTCAGGCTGAAC-1	scramble	fail	excluded	no annotation
scr_ACCGTTCCAAAGCTAA-1	scramble	fail	excluded	no annotation
scr_ACCGTTCCATCATCCC-1	scramble	pass	Immune	Neutrophil 1
scr_ACCGTTCGTCTCGGGT-1	scramble	pass	Immune	Neutrophil 1
scr_ACCGTTCTCATTGGTG-1	scramble	pass	Immune	M2 Macrophage
scr_ACCGTTCTCTTTCTAG-1	scramble	fail	excluded	no annotation
scr_ACCTACCAGTACAGCG-1	scramble	fail	excluded	no annotation
scr_ACCTACCAGTTCACTG-1	scramble	fail	excluded	no annotation
scr_ACCTACCGTTCGGCTG-1	scramble	fail	excluded	no annotation
scr_ACCTACCGTTTCTTAC-1	scramble	pass	Immune	Mono/Mac 1
scr_ACCTACCTCCATCTGC-1	scramble	pass	CAF	myCAF
scr_ACCTGTCCATACCGTA-1	scramble	pass	CAF	iCAF
scr_ACCTGTCGTCAGGCAA-1	scramble	fail	excluded	no annotation
scr_ACGATCACATACGCAT-1	scramble	pass	CAF	iCAF
scr_ACGATCATCAAGTAAG-1	scramble	pass	Immune	M2 Macrophage
scr_ACGATGTAGATGAATC-1	scramble	pass	CAF	iCAF
scr_ACGATGTGTCTACACA-1	scramble	pass	CAF	iCAF
scr_ACGCACGGTTCAAACC-1	scramble	pass	Immune	Mono/Mac 3
scr_ACGCACGTCCATACAG-1	scramble	pass	CAF	myCAF
scr_ACGCACGTCCGCAAAT-1	scramble	pass	CAF	iCAF
scr_ACGGAAGAGTCCGTCG-1	scramble	pass	Immune	Mono/Mac 1
scr_ACGGAAGTCGGTGTTA-1	scramble	pass	CAF	iCAF
scr_ACGGGTCCACAATGCT-1	scramble	pass	Immune	Mono/Mac 2
scr_ACGGGTCGTCTTCTAT-1	scramble	fail	excluded	no annotation
scr_ACGGGTCGTGTGCCTG-1	scramble	pass	Immune	Mono/Mac 2
scr_ACGGTCGAGCGCCGTT-1	scramble	pass	CAF	myCAF
scr_ACGGTCGCACACAGAG-1	scramble	pass	excluded	no annotation
scr_ACGGTCGCACTGGCCA-1	scramble	pass	excluded	Endothelial cell
scr_ACGGTCGGTAGGCTGA-1	scramble	pass	excluded	Endothelial cell
scr_ACGGTCGGTGTTAGCT-1	scramble	pass	Immune	Neutrophil 1
scr_ACGGTTACACTACTTT-1	scramble	fail	excluded	no annotation
scr_ACGGTTAGTCATACCA-1	scramble	fail	excluded	no annotation
scr_ACGTACACACTGAGGA-1	scramble	pass	excluded	Endothelial cell
scr_ACGTACAGTTAGGCTT-1	scramble	fail	excluded	no annotation
scr_ACGTACATCGAGAGAC-1	scramble	pass	Immune	M1 Macrophage
scr_ACGTAGTGTGACCTGC-1	scramble	fail	excluded	no annotation
scr_ACGTCCTGTACCCAGC-1	scramble	pass	Immune	Neutrophil 1
scr_ACGTCCTGTCTCAGGC-1	scramble	fail	excluded	no annotation
scr_ACGTCCTGTGCGTGCT-1	scramble	fail	excluded	no annotation
scr_ACGTTCCAGCGAAACC-1	scramble	pass	CAF	iCAF
scr_ACGTTCCGTAAGTCAA-1	scramble	fail	excluded	no annotation
scr_ACGTTCCGTACTAACC-1	scramble	pass	Immune	M2 Macrophage
scr_ACTACGATCGATTGAC-1	scramble	fail	excluded	no annotation
scr_ACTATCTCAAGTCCAT-1	scramble	fail	excluded	no annotation
scr_ACTATCTGTCATCGGC-1	scramble	pass	Immune	Mono/Mac 1
scr_ACTATGGAGGTCATAA-1	scramble	pass	CAF	iCAF
scr_ACTATGGCATGACACT-1	scramble	pass	Immune	Mono/Mac 1
scr_ACTATGGTCGGAGATG-1	scramble	fail	excluded	no annotation
scr_ACTATGGTCTTTACAC-1	scramble	pass	CAF	iCAF
scr_ACTATTCAGAATTCAG-1	scramble	fail	excluded	no annotation
scr_ACTCCCACAAAGTATG-1	scramble	pass	CAF	iCAF
scr_ACTCTCGAGGAGATAG-1	scramble	fail	excluded	no annotation
scr_ACTCTCGCAGTCAGTT-1	scramble	fail	excluded	no annotation
scr_ACTCTCGTCGGCAGTC-1	scramble	pass	Immune	Mono/Mac 2
scr_ACTGATGAGGCCTTCG-1	scramble	pass	Immune	M2 Macrophage
scr_ACTGATGCAATCTGCA-1	scramble	pass	Immune	M2 Macrophage
scr_ACTGATGTCAGCTAGT-1	scramble	fail	excluded	no annotation
scr_ACTGATGTCCACAGCG-1	scramble	pass	CAF	iCAF
scr_ACTGCAATCACATCAG-1	scramble	pass	CAF	iCAF
scr_ACTGCAATCACTGCTC-1	scramble	pass	CAF	iCAF
scr_ACTGCAATCGAACACT-1	scramble	fail	excluded	no annotation
scr_ACTGTGAAGTCTCCTC-1	scramble	fail	excluded	no annotation
scr_ACTGTGACAACCGCCA-1	scramble	pass	CAF	iCAF
scr_ACTGTGACAACGCCCA-1	scramble	fail	excluded	no annotation
scr_ACTGTGATCCAAGAGG-1	scramble	pass	CAF	iCAF
scr_ACTTAGGCAAAGACTA-1	scramble	pass	excluded	Endothelial cell
scr_ACTTAGGCAACACAGG-1	scramble	fail	excluded	no annotation
scr_ACTTAGGCATGTACGT-1	scramble	fail	excluded	no annotation
scr_ACTTAGGGTGTTACTG-1	scramble	pass	Immune	cDC2
scr_ACTTAGGTCATGCCAA-1	scramble	fail	excluded	no annotation
scr_ACTTAGGTCCTCGATC-1	scramble	pass	CAF	iCAF
scr_ACTTAGGTCTTCCCGA-1	scramble	pass	CAF	iCAF
scr_ACTTATCCAAGTCATC-1	scramble	pass	Immune	Mono/Mac 1
scr_ACTTATCCACGCTGCA-1	scramble	pass	Immune	Neutrophil 1
scr_ACTTATCGTGTCGCTG-1	scramble	fail	excluded	no annotation
scr_ACTTATCGTTACCCTC-1	scramble	fail	excluded	no annotation
scr_ACTTCCGCATGACGAG-1	scramble	pass	Immune	Mono/Mac 1
scr_ACTTCCGGTCCGAAGA-1	scramble	pass	Immune	Mono/Mac 1
scr_ACTTCCGGTTTGGGTT-1	scramble	fail	excluded	no annotation
scr_ACTTCGCAGACTCTTG-1	scramble	pass	Immune	Neutrophil 1
scr_ACTTCGCAGTTCTCTT-1	scramble	pass	CAF	iCAF
scr_ACTTCGCCATCATCTT-1	scramble	pass	CAF	iCAF
scr_ACTTTCACAATGTGGG-1	scramble	pass	CAF	iCAF
scr_ACTTTCAGTGAGACCA-1	scramble	pass	CAF	iCAF
scr_ACTTTCAGTTCGCGTG-1	scramble	fail	excluded	no annotation
scr_ACTTTCATCCATAGGT-1	scramble	fail	excluded	no annotation
scr_ACTTTGTCAGACGATG-1	scramble	fail	excluded	no annotation
scr_ACTTTGTGTCGTGGAA-1	scramble	pass	CAF	iCAF
scr_ACTTTGTGTCTACAGT-1	scramble	pass	Immune	M2 Macrophage
scr_ACTTTGTGTGATAGTA-1	scramble	pass	Immune	M1 Macrophage
scr_ACTTTGTTCTGGTGGC-1	scramble	pass	Immune	Mono/Mac 1
scr_AGAAATGGTGTCGCTG-1	scramble	pass	CAF	iCAF
scr_AGAAATGTCTTGTTAC-1	scramble	fail	excluded	no annotation
scr_AGAACAAAGTCCTGTA-1	scramble	pass	Immune	M2 Macrophage
scr_AGAACAAGTCGATTTG-1	scramble	pass	Immune	Neutrophil 1
scr_AGAACCTCAAATCAAG-1	scramble	fail	excluded	no annotation
scr_AGAACCTCAGGCTCTG-1	scramble	fail	excluded	no annotation
scr_AGAACCTGTCCACGCA-1	scramble	pass	Immune	Mono/Mac 2
scr_AGAAGCGCAGGAGACT-1	scramble	pass	CAF	iCAF
scr_AGAAGCGGTTAGTTCG-1	scramble	fail	excluded	no annotation
scr_AGAAGCGGTTCAGTAC-1	scramble	pass	Immune	Mono/Mac 1
scr_AGAAGTACAAATTGCC-1	scramble	fail	excluded	no annotation
scr_AGAAGTACACGGCCAT-1	scramble	pass	Immune	Mono/Mac 2
scr_AGAAGTAGTCTCGGGT-1	scramble	pass	CAF	iCAF
scr_AGAAGTATCACTGAAC-1	scramble	pass	excluded	Endothelial cell
scr_AGACAAAAGGGACCAT-1	scramble	fail	excluded	no annotation
scr_AGACAAAAGTAGAGTT-1	scramble	pass	CAF	iCAF
scr_AGACAAACAAATTGGA-1	scramble	pass	CAF	iCAF
scr_AGACAAATCCAACCGG-1	scramble	fail	excluded	no annotation
scr_AGACACTTCCAACACA-1	scramble	fail	excluded	no annotation
scr_AGACACTTCGCTTTAT-1	scramble	pass	Immune	M2 Macrophage
scr_AGACAGGCAAATGGAT-1	scramble	fail	excluded	no annotation
scr_AGACAGGTCAAGTTGC-1	scramble	pass	CAF	iCAF
scr_AGACCATAGCAACTCT-1	scramble	pass	CAF	iCAF
scr_AGACCATTCTCTCAAT-1	scramble	pass	CAF	iCAF
scr_AGACCCGCAGCGCTTG-1	scramble	pass	CAF	iCAF
scr_AGACCCGGTCTCGCGA-1	scramble	pass	Immune	Neutrophil 1
scr_AGACTCACATGAGAAT-1	scramble	pass	Immune	M2 Macrophage
scr_AGACTCATCACCTCGT-1	scramble	pass	CAF	iCAF
scr_AGACTCATCGCGAAGA-1	scramble	fail	excluded	no annotation
scr_AGAGAATCAATGGGTG-1	scramble	pass	CAF	iCAF
scr_AGAGAATGTTCTTGCC-1	scramble	pass	CAF	iCAF
scr_AGAGAATTCTAGGAAA-1	scramble	pass	Immune	Mono/Mac 1
scr_AGAGAATTCTGTACAG-1	scramble	fail	excluded	no annotation
scr_AGAGAGCAGACATGCG-1	scramble	pass	CAF	apCAF
scr_AGAGAGCCAACTGATC-1	scramble	pass	Immune	M2 Macrophage
scr_AGAGCAGAGCCTTTCC-1	scramble	fail	excluded	no annotation
scr_AGAGCAGAGGTAAGTT-1	scramble	pass	Immune	T cell
scr_AGAGCAGCAAGTGCTT-1	scramble	pass	CAF	iCAF
scr_AGAGCAGCATGAAGCG-1	scramble	fail	excluded	no annotation
scr_AGAGCAGGTACATTGC-1	scramble	pass	CAF	iCAF
scr_AGAGCCCCATGACGGA-1	scramble	pass	excluded	Endothelial cell
scr_AGAGCCCGTGCCTGAC-1	scramble	fail	excluded	no annotation
scr_AGAGCCCTCGAGAACG-1	scramble	pass	Immune	Neutrophil 1
scr_AGATAGAAGATTGCGG-1	scramble	pass	Immune	Mono/Mac 2
scr_AGATCCAAGGAGCAAA-1	scramble	pass	CAF	iCAF
scr_AGATCCAGTGGATCAG-1	scramble	fail	excluded	no annotation
scr_AGATCCATCCGCAAAT-1	scramble	pass	Immune	Mono/Mac 2
scr_AGATCCATCTACACTT-1	scramble	fail	excluded	no annotation
scr_AGATCGTCACACTGGC-1	scramble	pass	CAF	myCAF
scr_AGATCGTGTGCATGTT-1	scramble	fail	excluded	no annotation
scr_AGATCGTTCCAAGCAT-1	scramble	pass	CAF	iCAF
scr_AGATGAACAGCACAGA-1	scramble	pass	Immune	M2 Macrophage
scr_AGATGAACAGGGTTGA-1	scramble	pass	CAF	iCAF
scr_AGATGAATCGCGTGAC-1	scramble	pass	CAF	iCAF
scr_AGATGCTAGAGCATTA-1	scramble	pass	Immune	Mono/Mac 1
scr_AGCATCAAGCTGTCCG-1	scramble	pass	Immune	Neutrophil 1
scr_AGCATCAAGTCTAACC-1	scramble	fail	excluded	no annotation
scr_AGCATCACACAACCGC-1	scramble	fail	excluded	no annotation
scr_AGCATCACAGGATGAC-1	scramble	pass	CAF	iCAF
scr_AGCATCAGTAACAGGC-1	scramble	fail	excluded	no annotation
scr_AGCATCAGTCGGTAAG-1	scramble	pass	Immune	Neutrophil 2
scr_AGCATCATCCTAGCTC-1	scramble	pass	Immune	Neutrophil 1
scr_AGCCAATGTCTTTATC-1	scramble	pass	Immune	Mono/Mac 1
scr_AGCCACGAGTGATTCC-1	scramble	fail	excluded	no annotation
scr_AGCCACGAGTGTGTTC-1	scramble	fail	excluded	no annotation
scr_AGCCACGGTGCTGATT-1	scramble	pass	CAF	iCAF
scr_AGCCAGCCACAATGAA-1	scramble	pass	Immune	Neutrophil 1
scr_AGCCAGCGTAATGCTC-1	scramble	fail	excluded	no annotation
scr_AGCGCCAAGCGCGTTC-1	scramble	fail	excluded	no annotation
scr_AGCGCCACACAGTGTT-1	scramble	fail	excluded	no annotation
scr_AGCGCCACAGAGCGTA-1	scramble	pass	Immune	Neutrophil 1
scr_AGCGCCAGTCTCCTGT-1	scramble	pass	Immune	Mono/Mac 1
scr_AGCGCCATCCGAACGC-1	scramble	fail	excluded	no annotation
scr_AGCGCTGCATGACTCA-1	scramble	pass	CAF	iCAF
scr_AGCGCTGGTTTGTGGT-1	scramble	pass	CAF	iCAF
scr_AGCGCTGTCCAAATGC-1	scramble	pass	Immune	Neutrophil 1
scr_AGCGTATAGACATAAC-1	scramble	pass	Immune	Mono/Mac 2
scr_AGCGTATAGTTATGGA-1	scramble	pass	Immune	M2 Macrophage
scr_AGCGTATCAATTCGTG-1	scramble	pass	Immune	Mono/Mac 1
scr_AGCGTATTCTCAGGCG-1	scramble	fail	excluded	no annotation
scr_AGCGTCGCACCGGTCA-1	scramble	pass	Immune	Mono/Mac 2
scr_AGCGTCGTCCGTGTCT-1	scramble	fail	excluded	no annotation
scr_AGCTACAAGACGCAGT-1	scramble	pass	Immune	Mono/Mac 1
scr_AGCTACACAAAGCAAT-1	scramble	pass	Immune	M2 Macrophage
scr_AGCTACACACCTTCCA-1	scramble	pass	CAF	iCAF
scr_AGCTACAGTAGCGTCC-1	scramble	pass	CAF	iCAF
scr_AGCTTCCAGAGGTCAC-1	scramble	pass	Immune	Mono/Mac 4
scr_AGCTTCCCACCCTAAA-1	scramble	fail	excluded	no annotation
scr_AGCTTCCGTCGGCACT-1	scramble	pass	Immune	M2 Macrophage
scr_AGCTTCCGTGATAGAT-1	scramble	fail	excluded	no annotation
scr_AGCTTCCTCAGTCACA-1	scramble	pass	Immune	M2 Macrophage
scr_AGGAAATAGATTAGTG-1	scramble	pass	Immune	M2 Macrophage
scr_AGGAAATAGGTGCAGT-1	scramble	pass	CAF	iCAF
scr_AGGAAATGTCATACCA-1	scramble	pass	CAF	iCAF
scr_AGGAATACATGTGACT-1	scramble	pass	Immune	Mono/Mac 4
scr_AGGAATAGTCCGGTCA-1	scramble	pass	Immune	M1 Macrophage
scr_AGGAATATCTCGGGAC-1	scramble	fail	excluded	no annotation
scr_AGGACGACACTGATTG-1	scramble	pass	CAF	iCAF
scr_AGGACGACAGCCTACG-1	scramble	fail	excluded	no annotation
scr_AGGACGATCCCTGTTG-1	scramble	fail	excluded	no annotation
scr_AGGACTTCACTACACA-1	scramble	pass	CAF	iCAF
scr_AGGACTTTCCATTGCC-1	scramble	pass	Immune	Mono/Mac 2
scr_AGGAGGTAGGGAGAAT-1	scramble	pass	Immune	cDC1
scr_AGGAGGTCAGCACGAA-1	scramble	fail	excluded	no annotation
scr_AGGAGGTGTGCTGCAC-1	scramble	fail	excluded	no annotation
scr_AGGATAAAGGCGTCCT-1	scramble	pass	CAF	iCAF
scr_AGGATAATCACGGGCT-1	scramble	fail	excluded	no annotation
scr_AGGATAATCTCTGAGA-1	scramble	pass	Immune	T cell
scr_AGGATCTTCAACACGT-1	scramble	pass	CAF	iCAF
scr_AGGATCTTCCATGATG-1	scramble	fail	excluded	no annotation
scr_AGGATCTTCTCGACGG-1	scramble	pass	CAF	iCAF
scr_AGGATCTTCTCTGAGA-1	scramble	fail	excluded	no annotation
scr_AGGCATTAGAGACAAG-1	scramble	fail	excluded	no annotation
scr_AGGCATTAGATAGCTA-1	scramble	fail	excluded	no annotation
scr_AGGCATTCAAATCGTC-1	scramble	pass	Immune	Neutrophil 1
scr_AGGCATTGTTGTGCCG-1	scramble	pass	CAF	iCAF
scr_AGGCTGCGTCTAGGTT-1	scramble	fail	excluded	no annotation
scr_AGGCTGCTCTAGGAAA-1	scramble	fail	excluded	no annotation
scr_AGGCTGCTCTCCGAGG-1	scramble	pass	Immune	M2 Macrophage
scr_AGGGCTCAGGACTAAT-1	scramble	pass	Immune	Neutrophil 1
scr_AGGGCTCGTAACACGG-1	scramble	fail	excluded	no annotation
scr_AGGGCTCTCAAGGACG-1	scramble	pass	CAF	iCAF
scr_AGGGTCCAGAGCTGCA-1	scramble	pass	CAF	iCAF
scr_AGGGTCCAGCAGAAAG-1	scramble	pass	CAF	myCAF
scr_AGGGTCCAGTAGTCAA-1	scramble	pass	Immune	T cell
scr_AGGGTCCCACCTCTAC-1	scramble	pass	CAF	iCAF
scr_AGGGTCCCAGCACACC-1	scramble	pass	CAF	iCAF
scr_AGGGTCCGTATCATGC-1	scramble	fail	excluded	no annotation
scr_AGGGTCCGTGGAGAAA-1	scramble	pass	excluded	Endothelial cell
scr_AGGGTGACAACACAAA-1	scramble	pass	Immune	cDC2
scr_AGGGTTTAGCTTAAGA-1	scramble	pass	Immune	Mono/Mac 2
scr_AGGGTTTGTGGGACAT-1	scramble	pass	CAF	iCAF
scr_AGGTAGGTCTGTCCGT-1	scramble	fail	excluded	no annotation
scr_AGGTCATGTAATGCGG-1	scramble	pass	CAF	iCAF
scr_AGGTCATTCTGGCCTT-1	scramble	pass	Immune	Mono/Mac 2
scr_AGGTCTATCGCTTGAA-1	scramble	fail	excluded	no annotation
scr_AGGTGTTCAAAGCACG-1	scramble	pass	Immune	Mono/Mac 1
scr_AGGTGTTCAATGGGTG-1	scramble	pass	Immune	M2 Macrophage
scr_AGGTGTTTCGCAATTG-1	scramble	pass	CAF	iCAF
scr_AGGTTGTAGCGACTAG-1	scramble	pass	Immune	Neutrophil 1
scr_AGGTTGTCACATACTG-1	scramble	fail	excluded	no annotation
scr_AGGTTGTCAGAGCTAG-1	scramble	fail	excluded	no annotation
scr_AGGTTGTCAGCTCTGG-1	scramble	pass	Immune	Neutrophil 1
scr_AGGTTGTGTAAGAACT-1	scramble	fail	excluded	no annotation
scr_AGGTTGTGTGTGTTTG-1	scramble	fail	excluded	no annotation
scr_AGGTTGTGTTAAGCAA-1	scramble	pass	Immune	Mono/Mac 1
scr_AGTAACCAGAAGAGCA-1	scramble	pass	Immune	Mono/Mac 1
scr_AGTAACCGTGGCTTAT-1	scramble	pass	excluded	Endothelial cell
scr_AGTAACCTCCTCACCA-1	scramble	fail	excluded	no annotation
scr_AGTACCAAGAGTCTGG-1	scramble	pass	Immune	Mono/Mac 1
scr_AGTACCACACGTTGGC-1	scramble	fail	excluded	no annotation
scr_AGTACCACAGCCCACA-1	scramble	pass	CAF	iCAF
scr_AGTACTGAGGGATCTG-1	scramble	pass	Immune	Mono/Mac 2
scr_AGTACTGCAATTGGTC-1	scramble	fail	excluded	no annotation
scr_AGTACTGCACCCAACG-1	scramble	fail	excluded	no annotation
scr_AGTACTGGTAAGAACT-1	scramble	fail	excluded	no annotation
scr_AGTACTGGTCGTGCCA-1	scramble	pass	CAF	iCAF
scr_AGTACTGGTTCGTTCC-1	scramble	fail	excluded	no annotation
scr_AGTACTGGTTCTAAGC-1	scramble	pass	CAF	iCAF
scr_AGTAGCTAGAGTGAAG-1	scramble	fail	excluded	no annotation
scr_AGTAGCTAGTAACCGG-1	scramble	fail	excluded	no annotation
scr_AGTAGCTCAAGCTGCC-1	scramble	fail	excluded	no annotation
scr_AGTAGCTCATGAGGGT-1	scramble	pass	CAF	iCAF
scr_AGTAGCTGTATAATGG-1	scramble	fail	excluded	no annotation
scr_AGTAGTCAGAAGGGAT-1	scramble	pass	CAF	iCAF
scr_AGTAGTCAGTTGTACC-1	scramble	pass	CAF	iCAF
scr_AGTAGTCTCTCGCCTA-1	scramble	fail	excluded	no annotation
scr_AGTCAACGTTGTTGCA-1	scramble	pass	Immune	Mono/Mac 2
scr_AGTCTCCCAAAGAGTT-1	scramble	pass	CAF	iCAF
scr_AGTCTCCCAGGTATGG-1	scramble	pass	CAF	iCAF
scr_AGTCTCCGTGCTGTCG-1	scramble	pass	CAF	iCAF
scr_AGTCTCCTCCACAAGT-1	scramble	pass	CAF	iCAF
scr_AGTCTCCTCTCAAAGC-1	scramble	fail	excluded	no annotation
scr_AGTGACTGTGCATGTT-1	scramble	pass	Immune	M2 Macrophage
scr_AGTGACTTCTCACCCA-1	scramble	fail	excluded	no annotation
scr_AGTGCCGCAACAGCTT-1	scramble	pass	excluded	Endothelial cell
scr_AGTGCCGCAATCTAGC-1	scramble	fail	excluded	no annotation
scr_AGTGCCGGTCTTGAAC-1	scramble	pass	Immune	Neutrophil 1
scr_AGTGCCGTCACTAGCA-1	scramble	pass	CAF	iCAF
scr_AGTGCCGTCATACAGC-1	scramble	fail	excluded	no annotation
scr_AGTGCCGTCGCTATTT-1	scramble	pass	CAF	iCAF
scr_AGTGTTGAGCCTTGAT-1	scramble	pass	CAF	iCAF
scr_AGTGTTGAGTCAACAA-1	scramble	pass	CAF	iCAF
scr_AGTGTTGTCATGGCCG-1	scramble	pass	CAF	iCAF
scr_AGTGTTGTCATTACGG-1	scramble	pass	CAF	iCAF
scr_AGTGTTGTCTCCCATG-1	scramble	pass	CAF	iCAF
scr_AGTTAGCAGACTCATC-1	scramble	fail	excluded	no annotation
scr_AGTTAGCAGGTAAACT-1	scramble	pass	CAF	iCAF
scr_AGTTAGCGTTGGGCCT-1	scramble	pass	Immune	Mono/Mac 2
scr_AGTTCCCCACTTGAAC-1	scramble	pass	CAF	iCAF
scr_AGTTCGAAGCGTATGG-1	scramble	pass	Immune	Mono/Mac 3
scr_AGTTCGACAAATGATG-1	scramble	pass	Immune	Neutrophil 1
scr_AGTTCGAGTACCTAGT-1	scramble	pass	CAF	myCAF
scr_ATACCTTAGAAACTAC-1	scramble	pass	Immune	Mono/Mac 2
scr_ATACCTTAGGAACTAT-1	scramble	pass	Immune	Mono/Mac 3
scr_ATACCTTAGGGTCACA-1	scramble	pass	CAF	iCAF
scr_ATACCTTTCATCAGTG-1	scramble	pass	Immune	Neutrophil 1
scr_ATACTTCCAAGGGTCA-1	scramble	pass	CAF	iCAF
scr_ATACTTCTCCTAGAGT-1	scramble	fail	excluded	no annotation
scr_ATACTTCTCGCCAGTG-1	scramble	pass	Immune	Mono/Mac 2
scr_ATAGACCAGCAACAGC-1	scramble	pass	Immune	cDC2
scr_ATAGACCAGCTTCGTA-1	scramble	pass	Immune	Neutrophil 1
scr_ATAGACCGTAGCTGCC-1	scramble	fail	excluded	no annotation
scr_ATAGACCTCTAGTGAC-1	scramble	fail	excluded	no annotation
scr_ATAGAGAAGTATTCCG-1	scramble	pass	CAF	myCAF
scr_ATAGAGAAGTCTCGTA-1	scramble	pass	Immune	Mono/Mac 4
scr_ATAGAGAGTGAGGCAT-1	scramble	pass	Immune	Neutrophil 1
scr_ATAGAGATCCGATCGG-1	scramble	pass	CAF	iCAF
scr_ATAGAGATCGGAAACG-1	scramble	fail	excluded	no annotation
scr_ATATCCTAGAAGATCT-1	scramble	fail	excluded	no annotation
scr_ATATCCTAGTCGGCAA-1	scramble	fail	excluded	no annotation
scr_ATATCCTGTTGGTGTT-1	scramble	pass	Immune	Mono/Mac 2
scr_ATATCCTTCGCTTGCT-1	scramble	pass	CAF	iCAF
scr_ATCACAGCATTACGGT-1	scramble	fail	excluded	no annotation
scr_ATCACAGGTCCGGCAT-1	scramble	pass	CAF	iCAF
scr_ATCACAGTCACGGAGA-1	scramble	fail	excluded	no annotation
scr_ATCACAGTCCGTGTCT-1	scramble	pass	Immune	B cell
scr_ATCACGAAGATAGTGT-1	scramble	fail	excluded	no annotation
scr_ATCACGACAGTAGAGC-1	scramble	fail	excluded	no annotation
scr_ATCACGAGTATTCTCT-1	scramble	pass	Immune	Neutrophil 1
scr_ATCACGATCAAAGAAC-1	scramble	fail	excluded	no annotation
scr_ATCACTTAGTACAACA-1	scramble	fail	excluded	no annotation
scr_ATCACTTCAGGACTAG-1	scramble	fail	excluded	no annotation
scr_ATCACTTGTCTCACGG-1	scramble	pass	Immune	Mono/Mac 1
scr_ATCACTTGTCTTGCTC-1	scramble	pass	Immune	Mono/Mac 2
scr_ATCACTTTCACTTATC-1	scramble	pass	CAF	iCAF
scr_ATCACTTTCTCTCGAC-1	scramble	fail	excluded	no annotation
scr_ATCACTTTCTGCGGGT-1	scramble	fail	excluded	no annotation
scr_ATCAGGTCACTGTGTA-1	scramble	pass	CAF	iCAF
scr_ATCATTCCAAACTAAG-1	scramble	fail	excluded	no annotation
scr_ATCATTCGTTGTATGC-1	scramble	pass	CAF	iCAF
scr_ATCATTCTCTCTCGCA-1	scramble	pass	Immune	Mono/Mac 4
scr_ATCCACCAGGGCCTCT-1	scramble	pass	CAF	iCAF
scr_ATCCACCAGTTGGAAT-1	scramble	pass	Immune	Mono/Mac 2
scr_ATCCACCTCTAGCCTC-1	scramble	pass	Immune	Mono/Mac 2
scr_ATCCATTAGTTGAATG-1	scramble	fail	excluded	no annotation
scr_ATCCATTGTGTCCAAT-1	scramble	pass	Immune	Mono/Mac 1
scr_ATCCCTGAGAAATCCA-1	scramble	pass	Immune	M2 Macrophage
scr_ATCCCTGCAGACTGCC-1	scramble	pass	excluded	no annotation
scr_ATCCCTGCATCAGTCA-1	scramble	pass	CAF	myCAF
scr_ATCCCTGTCGACGCTG-1	scramble	pass	Immune	T cell
scr_ATCCCTGTCGTCCTCA-1	scramble	pass	Immune	Mono/Mac 1
scr_ATCCGTCCAGGTTACT-1	scramble	fail	excluded	no annotation
scr_ATCCTATCACAGCGCT-1	scramble	pass	Immune	Mono/Mac 1
scr_ATCCTATCAGTTAGGG-1	scramble	pass	Immune	Mono/Mac 2
scr_ATCCTATGTCGACTGC-1	scramble	fail	excluded	no annotation
scr_ATCGATGAGTGGAAGA-1	scramble	pass	CAF	iCAF
scr_ATCGATGTCGGTGCAC-1	scramble	pass	CAF	iCAF
scr_ATCGCCTCATGAGAAT-1	scramble	fail	excluded	no annotation
scr_ATCGCCTGTACGACTT-1	scramble	fail	excluded	no annotation
scr_ATCGCCTTCAAATAGG-1	scramble	fail	excluded	no annotation
scr_ATCGCCTTCTCCACTG-1	scramble	pass	CAF	myCAF
scr_ATCGGATCAGCGTAGA-1	scramble	pass	Immune	M2 Macrophage
scr_ATCGGATGTGTATCCA-1	scramble	fail	excluded	no annotation
scr_ATCGGATTCGTTAGTG-1	scramble	fail	excluded	no annotation
scr_ATCGGCGAGGCCACCT-1	scramble	pass	Immune	Mono/Mac 2
scr_ATCGGCGCAGTCGTTA-1	scramble	pass	Immune	M2 Macrophage
scr_ATCGGCGCATAGACTC-1	scramble	fail	excluded	no annotation
scr_ATCGTAGAGAGGATGA-1	scramble	fail	excluded	no annotation
scr_ATCGTAGAGCGATGCA-1	scramble	pass	CAF	iCAF
scr_ATCGTAGAGTCCCTAA-1	scramble	fail	excluded	no annotation
scr_ATCGTAGGTGCCGTAC-1	scramble	fail	excluded	no annotation
scr_ATCGTAGTCGACCACG-1	scramble	fail	excluded	no annotation
scr_ATCGTCCTCAGAGTTC-1	scramble	fail	excluded	no annotation
scr_ATCGTCCTCTGTTGGA-1	scramble	fail	excluded	no annotation
scr_ATCGTCCTCTTCACAT-1	scramble	fail	excluded	no annotation
scr_ATCGTGATCGACGCTG-1	scramble	pass	CAF	iCAF
scr_ATCTCTAAGCACCGAA-1	scramble	pass	Immune	Mono/Mac 4
scr_ATCTCTACAATTCGTG-1	scramble	fail	excluded	no annotation
scr_ATCTCTAGTATGAGCG-1	scramble	pass	Immune	Mono/Mac 2
scr_ATCTCTATCCATAAGC-1	scramble	pass	CAF	iCAF
scr_ATCTCTATCTTCCAGC-1	scramble	pass	CAF	iCAF
scr_ATCTTCAAGGATTTAG-1	scramble	pass	Immune	T cell
scr_ATCTTCACACCTATCC-1	scramble	pass	Immune	M2 Macrophage
scr_ATCTTCACAGAGAGGG-1	scramble	pass	Immune	Neutrophil 1
scr_ATGAAAGCACAGTCCG-1	scramble	pass	excluded	no annotation
scr_ATGAAAGCATTGAAGA-1	scramble	pass	Immune	Neutrophil 1
scr_ATGAAAGTCGGCTTGG-1	scramble	fail	excluded	no annotation
scr_ATGACCAGTACTAACC-1	scramble	pass	Immune	M2 Macrophage
scr_ATGACCATCATTGAGC-1	scramble	fail	excluded	no annotation
scr_ATGAGGGAGTCTTCCC-1	scramble	pass	Immune	M2 Macrophage
scr_ATGAGTCCATCATCCC-1	scramble	pass	Immune	Neutrophil 1
scr_ATGAGTCTCACTGCTC-1	scramble	pass	CAF	iCAF
scr_ATGATCGAGACTCATC-1	scramble	fail	excluded	no annotation
scr_ATGATCGAGGTAAACT-1	scramble	pass	CAF	iCAF
scr_ATGATCGTCAACTGGT-1	scramble	pass	CAF	iCAF
scr_ATGATCGTCTCGGTAA-1	scramble	pass	CAF	iCAF
scr_ATGCATGAGAAACCCG-1	scramble	fail	excluded	no annotation
scr_ATGCATGAGAAGCGAA-1	scramble	pass	CAF	iCAF
scr_ATGCATGCATATGCGT-1	scramble	fail	excluded	no annotation
scr_ATGCATGCATGACTTG-1	scramble	pass	Immune	M2 Macrophage
scr_ATGCATGGTCTTAGTG-1	scramble	fail	excluded	no annotation
scr_ATGCATGTCAAGCTGT-1	scramble	pass	CAF	iCAF
scr_ATGCATGTCGACACTA-1	scramble	fail	excluded	no annotation
scr_ATGCCTCAGAGAACCC-1	scramble	fail	excluded	no annotation
scr_ATGCCTCAGTCATGGG-1	scramble	pass	CAF	myCAF
scr_ATGCCTCGTAGAGCTG-1	scramble	fail	excluded	no annotation
scr_ATGCGATAGTTGCATC-1	scramble	fail	excluded	no annotation
scr_ATGCGATCACGACGTC-1	scramble	pass	CAF	iCAF
scr_ATGCGATTCCCGTAAA-1	scramble	fail	excluded	no annotation
scr_ATGGAGGGTGTCTCCT-1	scramble	pass	Immune	M2 Macrophage
scr_ATGGAGGTCGGTCATA-1	scramble	pass	Immune	M1 Macrophage
scr_ATGGATCAGGATGGCT-1	scramble	fail	excluded	no annotation
scr_ATGGATCCAGACAAGC-1	scramble	pass	Immune	Mono/Mac 2
scr_ATGGATCGTACAGGTG-1	scramble	fail	excluded	no annotation
scr_ATGGGAGAGCAACTTC-1	scramble	fail	excluded	no annotation
scr_ATGGGAGGTACAGAAT-1	scramble	fail	excluded	no annotation
scr_ATGGGAGGTATGTGTC-1	scramble	pass	excluded	Endothelial cell
scr_ATGGGTTCAGCCGTTG-1	scramble	pass	Immune	Mono/Mac 2
scr_ATGGGTTGTGTACATC-1	scramble	pass	CAF	iCAF
scr_ATGGTTGCAGCTATAC-1	scramble	pass	Immune	M2 Macrophage
scr_ATGGTTGCATAGATGA-1	scramble	pass	CAF	iCAF
scr_ATGTCCCAGCGTGAAC-1	scramble	pass	CAF	myCAF
scr_ATGTCCCAGGTATCTC-1	scramble	fail	excluded	no annotation
scr_ATGTCCCCAGTCAGTT-1	scramble	fail	excluded	no annotation
scr_ATGTCCCTCTGAGGCC-1	scramble	pass	CAF	iCAF
scr_ATGTCTTCAATGTCAC-1	scramble	fail	excluded	no annotation
scr_ATTACTCGTGATTAGA-1	scramble	fail	excluded	no annotation
scr_ATTATCCAGACTCGAG-1	scramble	pass	Immune	B cell
scr_ATTATCCAGCACACCC-1	scramble	fail	excluded	no annotation
scr_ATTATCCAGTAAGCAT-1	scramble	fail	excluded	no annotation
scr_ATTATCCCATGTGACT-1	scramble	pass	Immune	M2 Macrophage
scr_ATTATCCGTAGATCGG-1	scramble	fail	excluded	no annotation
scr_ATTCACTCAGCGTATT-1	scramble	fail	excluded	no annotation
scr_ATTCACTCAGGGAGAG-1	scramble	pass	Immune	Mono/Mac 1
scr_ATTCACTGTGGTTCTA-1	scramble	fail	excluded	no annotation
scr_ATTCACTGTGTCGCTG-1	scramble	pass	CAF	iCAF
scr_ATTCAGGCAACCACGC-1	scramble	pass	CAF	iCAF
scr_ATTCAGGGTGGATACG-1	scramble	pass	Immune	cDC1
scr_ATTCAGGGTTCTCCTG-1	scramble	pass	CAF	apCAF
scr_ATTCAGGTCAGGAAGC-1	scramble	fail	excluded	no annotation
scr_ATTCATCCACAAGTTC-1	scramble	fail	excluded	no annotation
scr_ATTCCCGAGATGTTAG-1	scramble	fail	excluded	no annotation
scr_ATTCCCGAGGCACAAC-1	scramble	fail	excluded	no annotation
scr_ATTCCCGGTGGTTTGT-1	scramble	pass	CAF	iCAF
scr_ATTCCCGTCATTACGG-1	scramble	pass	CAF	iCAF
scr_ATTCCTAGTATCGTTG-1	scramble	pass	Immune	Mono/Mac 2
scr_ATTCCTAGTGTGGTCC-1	scramble	pass	CAF	iCAF
scr_ATTCGTTGTCTGTAAC-1	scramble	pass	CAF	iCAF
scr_ATTCGTTTCAGCACCG-1	scramble	fail	excluded	no annotation
scr_ATTCGTTTCTCGACCT-1	scramble	pass	Immune	Mono/Mac 4
scr_ATTCTACAGAAACACT-1	scramble	fail	excluded	no annotation
scr_ATTCTACAGGAAAGTG-1	scramble	pass	CAF	iCAF
scr_ATTCTACAGTGAATAC-1	scramble	pass	CAF	iCAF
scr_ATTCTACCAATCGTCA-1	scramble	pass	CAF	iCAF
scr_ATTCTACCATCGCTCT-1	scramble	fail	excluded	no annotation
scr_ATTCTACGTAGCGTAG-1	scramble	fail	excluded	no annotation
scr_ATTCTTGAGAGTCAGC-1	scramble	pass	Immune	Mono/Mac 1
scr_ATTCTTGTCGAGAAGC-1	scramble	pass	CAF	iCAF
scr_ATTGGGTTCCCATGGG-1	scramble	fail	excluded	no annotation
scr_ATTGGGTTCGAGTCTA-1	scramble	fail	excluded	no annotation
scr_ATTGTTCTCGTTCTCG-1	scramble	pass	Immune	Neutrophil 1
scr_ATTTACCCAATACAGA-1	scramble	pass	Immune	Mono/Mac 4
scr_ATTTACCTCCGTTGGG-1	scramble	pass	CAF	iCAF
scr_ATTTCACAGCCGAATG-1	scramble	fail	excluded	no annotation
scr_ATTTCACCATCGCTGG-1	scramble	pass	CAF	iCAF
scr_ATTTCACTCACTTCTA-1	scramble	pass	Immune	Mono/Mac 1
scr_ATTTCACTCACTTGGA-1	scramble	pass	excluded	Endothelial cell
scr_ATTTCTGAGAGCATAT-1	scramble	pass	Immune	Mono/Mac 3
scr_ATTTCTGCAGAAATCA-1	scramble	pass	Immune	Mono/Mac 2
scr_CAAAGAAAGACATCCT-1	scramble	pass	Immune	Neutrophil 1
scr_CAAAGAAGTGTGCTTA-1	scramble	fail	excluded	no annotation
scr_CAACAACAGCGTCTCG-1	scramble	fail	excluded	no annotation
scr_CAACAACCACACGGTC-1	scramble	pass	CAF	myCAF
scr_CAACAGTAGGCTCCCA-1	scramble	pass	CAF	apCAF
scr_CAACAGTCACACCGCA-1	scramble	fail	excluded	no annotation
scr_CAACAGTCAGCGGATA-1	scramble	pass	Immune	M2 Macrophage
scr_CAACAGTGTTAAGGAT-1	scramble	fail	excluded	no annotation
scr_CAACCAAAGCCTGGAA-1	scramble	pass	CAF	iCAF
scr_CAACCAACAGCGATTT-1	scramble	pass	Immune	Mono/Mac 1
scr_CAACCAACAGGAACCA-1	scramble	pass	Immune	Mono/Mac 2
scr_CAACCAATCACTACGA-1	scramble	pass	CAF	myCAF
scr_CAACCTCAGACCCGCT-1	scramble	fail	excluded	no annotation
scr_CAACCTCAGCACTCTA-1	scramble	fail	excluded	no annotation
scr_CAACCTCAGGGATCAC-1	scramble	pass	CAF	iCAF
scr_CAACCTCAGTTACGGG-1	scramble	pass	Immune	M2 Macrophage
scr_CAACCTCGTAATACCC-1	scramble	pass	CAF	iCAF
scr_CAACCTCTCCTGGGTG-1	scramble	fail	excluded	no annotation
scr_CAACGATGTACCGGAA-1	scramble	pass	excluded	Endothelial cell
scr_CAACGGCCATAATGCC-1	scramble	pass	Immune	Mono/Mac 2
scr_CAAGACTCAAATGAGT-1	scramble	fail	excluded	no annotation
scr_CAAGACTCACCTCTAC-1	scramble	fail	excluded	no annotation
scr_CAAGACTGTATGGTAA-1	scramble	pass	CAF	iCAF
scr_CAAGACTGTGAGGAAA-1	scramble	fail	excluded	no annotation
scr_CAAGACTTCGACCACG-1	scramble	pass	Immune	Mono/Mac 1
scr_CAAGAGGAGCAACTCT-1	scramble	fail	excluded	no annotation
scr_CAAGAGGCAGGTGTTT-1	scramble	pass	CAF	iCAF
scr_CAAGAGGGTACTAAGA-1	scramble	fail	excluded	no annotation
scr_CAAGAGGGTTTGTGGT-1	scramble	pass	CAF	iCAF
scr_CAAGAGGTCAAAGCCT-1	scramble	pass	Immune	Mono/Mac 2
scr_CAAGAGGTCTGTTGGA-1	scramble	pass	CAF	iCAF
scr_CAAGCTACAACGGCCT-1	scramble	pass	CAF	myCAF
scr_CAAGCTACAATAACGA-1	scramble	fail	excluded	no annotation
scr_CAAGCTAGTAAGGCCA-1	scramble	pass	CAF	iCAF
scr_CAAGCTATCCAGGACC-1	scramble	fail	excluded	no annotation
scr_CAAGCTATCCGATTAG-1	scramble	pass	Immune	Neutrophil 1
scr_CAAGGGAAGCGCCATC-1	scramble	fail	excluded	no annotation
scr_CAAGGGAGTCCGGACT-1	scramble	pass	CAF	myCAF
scr_CAATACGCAGTGCGCT-1	scramble	pass	CAF	iCAF
scr_CAATACGCAGTTCCAA-1	scramble	fail	excluded	no annotation
scr_CAATACGTCGCCGAAC-1	scramble	pass	CAF	iCAF
scr_CAATCGAGTCACTCTC-1	scramble	pass	Immune	Neutrophil 1
scr_CAATCGAGTGCCTGAC-1	scramble	fail	excluded	no annotation
scr_CAATGACAGGAGAATG-1	scramble	pass	CAF	iCAF
scr_CAATGACGTTGCACGC-1	scramble	pass	Immune	Mono/Mac 2
scr_CAATGACTCATCGACA-1	scramble	pass	CAF	iCAF
scr_CAATTTCCACCATATG-1	scramble	fail	excluded	no annotation
scr_CAATTTCCAGACACAG-1	scramble	pass	Immune	M2 Macrophage
scr_CACAACACACGTGTGC-1	scramble	pass	CAF	iCAF
scr_CACAACAGTGAGCCAA-1	scramble	pass	CAF	myCAF
scr_CACAACAGTTAATCGC-1	scramble	fail	excluded	no annotation
scr_CACACAAAGAGCTGCA-1	scramble	pass	CAF	iCAF
scr_CACACAACACGACAAG-1	scramble	pass	Immune	Mono/Mac 2
scr_CACAGATAGTTGCGAG-1	scramble	fail	excluded	no annotation
scr_CACAGATCAAGGCTTT-1	scramble	pass	Immune	T cell
scr_CACAGATGTTATCCAG-1	scramble	pass	excluded	Endothelial cell
scr_CACAGATTCATCACAG-1	scramble	pass	Immune	Mono/Mac 1
scr_CACAGATTCCTTCTAA-1	scramble	pass	CAF	iCAF
scr_CACAGGCAGGTGCTGA-1	scramble	pass	Immune	M1 Macrophage
scr_CACAGGCGTACGTACT-1	scramble	pass	Immune	T cell
scr_CACAGGCTCCCATAGA-1	scramble	pass	CAF	iCAF
scr_CACATGAAGGTAAACT-1	scramble	pass	CAF	iCAF
scr_CACATGATCTAGGAAA-1	scramble	pass	CAF	iCAF
scr_CACCAAACAAGATGTA-1	scramble	pass	CAF	iCAF
scr_CACCAAACACTGAATC-1	scramble	pass	CAF	iCAF
scr_CACCAAACATCCAATG-1	scramble	fail	excluded	no annotation
scr_CACCAAAGTAAGATAC-1	scramble	pass	Immune	Mono/Mac 1
scr_CACCAAAGTACACGTT-1	scramble	fail	excluded	no annotation
scr_CACCGTTAGACTTGTC-1	scramble	fail	excluded	no annotation
scr_CACCGTTCACCTTCCA-1	scramble	pass	Immune	Mono/Mac 2
scr_CACCGTTTCAGGTGTT-1	scramble	pass	CAF	iCAF
scr_CACGAATAGAGCCTGA-1	scramble	pass	CAF	iCAF
scr_CACGAATAGATGCTGG-1	scramble	pass	CAF	myCAF
scr_CACGAATCACTGCATA-1	scramble	pass	Immune	Mono/Mac 2
scr_CACGAATCATTGCTTT-1	scramble	pass	CAF	iCAF
scr_CACGGGTAGACCAAGC-1	scramble	pass	CAF	iCAF
scr_CACGGGTCAAATGGTA-1	scramble	pass	Immune	M2 Macrophage
scr_CACGGGTCAGCACGAA-1	scramble	pass	CAF	iCAF
scr_CACGGGTTCCGTTTCG-1	scramble	pass	CAF	iCAF
scr_CACGTGGAGATCCCGC-1	scramble	pass	CAF	iCAF
scr_CACGTGGGTTAACCTG-1	scramble	pass	Immune	Mono/Mac 2
scr_CACGTGGTCCGTAATG-1	scramble	pass	Immune	M2 Macrophage
scr_CACGTTCCAGCCCAGT-1	scramble	pass	Immune	Neutrophil 1
scr_CACGTTCGTGTAAACA-1	scramble	fail	excluded	no annotation
scr_CACGTTCTCACTTATC-1	scramble	fail	excluded	no annotation
scr_CACGTTCTCTTCGGTC-1	scramble	pass	CAF	iCAF
scr_CACTAAGAGAGAGTTT-1	scramble	pass	CAF	iCAF
scr_CACTAAGAGTAGTCCT-1	scramble	fail	excluded	no annotation
scr_CACTAAGCACTGCATA-1	scramble	fail	excluded	no annotation
scr_CACTAAGTCACATTGG-1	scramble	pass	Immune	M2 Macrophage
scr_CACTGAAGTAGCTTTG-1	scramble	pass	Immune	Mono/Mac 2
scr_CACTGAAGTTACACAC-1	scramble	fail	excluded	no annotation
scr_CACTGAATCGGCACTG-1	scramble	pass	CAF	iCAF
scr_CACTGGGAGACGATAT-1	scramble	pass	CAF	iCAF
scr_CACTGGGAGACTTGTC-1	scramble	pass	Immune	Neutrophil 1
scr_CACTGGGCACCCTTAC-1	scramble	pass	CAF	myCAF
scr_CACTGGGGTATGTGTC-1	scramble	pass	Immune	Mono/Mac 1
scr_CACTGTCAGGCCTTGC-1	scramble	pass	Immune	cDC1
scr_CACTGTCCAAATCGTC-1	scramble	pass	Immune	Mono/Mac 3
scr_CACTTCGTCAACCTCC-1	scramble	fail	excluded	no annotation
scr_CAGAGCCAGTGGCCTC-1	scramble	pass	Immune	Mono/Mac 2
scr_CAGAGCCTCCGATCGG-1	scramble	fail	excluded	no annotation
scr_CAGATACAGCCATATC-1	scramble	pass	Immune	M1 Macrophage
scr_CAGATACAGGTACAGC-1	scramble	fail	excluded	no annotation
scr_CAGATACAGTATAACG-1	scramble	fail	excluded	no annotation
scr_CAGATACTCCTCGATC-1	scramble	pass	Immune	Mono/Mac 2
scr_CAGATCACAAAGCAAT-1	scramble	pass	Immune	Neutrophil 1
scr_CAGATCACAAGGTACG-1	scramble	pass	Immune	T cell
scr_CAGATCACATGCACTA-1	scramble	pass	CAF	iCAF
scr_CAGATCATCCTACGGG-1	scramble	fail	excluded	no annotation
scr_CAGATCATCGACCATA-1	scramble	pass	Immune	Mono/Mac 4
scr_CAGATTGAGAAATGGG-1	scramble	fail	excluded	no annotation
scr_CAGATTGTCAAAGCCT-1	scramble	pass	excluded	Endothelial cell
scr_CAGCAATCACGGAAGT-1	scramble	fail	excluded	no annotation
scr_CAGCACGAGCTACGTT-1	scramble	fail	excluded	no annotation
scr_CAGCACGCAATGACCT-1	scramble	fail	excluded	no annotation
scr_CAGCAGCGTGAATTGA-1	scramble	pass	Immune	T cell
scr_CAGCCAGCACTGCGAC-1	scramble	fail	excluded	no annotation
scr_CAGCCAGTCTTTCCGG-1	scramble	pass	CAF	iCAF
scr_CAGCGTGAGAATCCCT-1	scramble	fail	excluded	no annotation
scr_CAGCGTGAGACATCAA-1	scramble	fail	excluded	no annotation
scr_CAGCGTGCATACAGGG-1	scramble	fail	excluded	no annotation
scr_CAGCGTGCATCGATAC-1	scramble	pass	CAF	iCAF
scr_CAGCGTGTCACCATCC-1	scramble	fail	excluded	no annotation
scr_CAGCGTGTCGAGGCAA-1	scramble	fail	excluded	no annotation
scr_CAGCGTGTCGTAGGGA-1	scramble	pass	Immune	Mono/Mac 1
scr_CAGGCCACAATGTGGG-1	scramble	pass	excluded	Endothelial cell
scr_CAGGCCACAATTGAGA-1	scramble	fail	excluded	no annotation
scr_CAGGCCATCCCGAACG-1	scramble	pass	CAF	iCAF
scr_CAGGGCTAGAAATGGG-1	scramble	fail	excluded	no annotation
scr_CAGGGCTAGACCAGAC-1	scramble	pass	Immune	Neutrophil 1
scr_CAGGGCTAGCCATGCC-1	scramble	pass	Immune	cDC2
scr_CAGGGCTAGCTCTATG-1	scramble	fail	excluded	no annotation
scr_CAGGGCTCAGACGCTC-1	scramble	pass	Immune	Neutrophil 1
scr_CAGGGCTTCAGATTGC-1	scramble	pass	CAF	iCAF
scr_CAGGGCTTCCCATTCG-1	scramble	pass	Immune	M2 Macrophage
scr_CAGGGCTTCTCAATCT-1	scramble	fail	excluded	no annotation
scr_CAGGTATCATGTAACC-1	scramble	pass	CAF	iCAF
scr_CAGGTATGTTCTTGCC-1	scramble	pass	Immune	Mono/Mac 2
scr_CAGTGCGGTGTCCACG-1	scramble	pass	CAF	myCAF
scr_CAGTGCGTCCTGCTAC-1	scramble	fail	excluded	no annotation
scr_CAGTGCGTCGTAGTCA-1	scramble	pass	CAF	iCAF
scr_CAGTTAGCACTTCCTG-1	scramble	pass	CAF	iCAF
scr_CAGTTCCAGCGGGTTA-1	scramble	pass	Immune	Mono/Mac 2
scr_CATAAGCTCCCAAGCG-1	scramble	pass	Immune	Mono/Mac 2
scr_CATAAGCTCGGCTGTG-1	scramble	pass	CAF	iCAF
scr_CATACAGCAGAGACTG-1	scramble	pass	CAF	iCAF
scr_CATACAGCAGATACCT-1	scramble	pass	Immune	M2 Macrophage
scr_CATACAGCAGTAGTGG-1	scramble	pass	Immune	Mono/Mac 1
scr_CATACAGGTCACAGTT-1	scramble	fail	excluded	no annotation
scr_CATACCCAGGTAGTAT-1	scramble	fail	excluded	no annotation
scr_CATACCCAGTGCACTT-1	scramble	pass	Immune	Neutrophil 1
scr_CATACCCCAACCAACT-1	scramble	pass	CAF	iCAF
scr_CATACCCCAGTTGGTT-1	scramble	fail	excluded	no annotation
scr_CATACCCTCAACCTTT-1	scramble	pass	Immune	Mono/Mac 3
scr_CATACCCTCTAAGAAG-1	scramble	fail	excluded	no annotation
scr_CATACTTGTCAACCTA-1	scramble	pass	CAF	iCAF
scr_CATACTTTCAATCAGC-1	scramble	pass	CAF	iCAF
scr_CATAGACAGGTCGCCT-1	scramble	fail	excluded	no annotation
scr_CATAGACCAATTCTTC-1	scramble	fail	excluded	no annotation
scr_CATCAAGCATGGCGCT-1	scramble	fail	excluded	no annotation
scr_CATCAAGGTGCCGAAA-1	scramble	pass	CAF	iCAF
scr_CATCCACAGAAGCGGG-1	scramble	pass	Immune	M2 Macrophage
scr_CATCCACCACCTGCAG-1	scramble	pass	CAF	iCAF
scr_CATCCACGTACGGTTT-1	scramble	pass	Immune	Neutrophil 1
scr_CATCCCATCCTAGCGG-1	scramble	pass	Immune	M1 Macrophage
scr_CATCCGTGTCACAATC-1	scramble	fail	excluded	no annotation
scr_CATCCGTGTGCGGCTT-1	scramble	pass	Immune	Neutrophil 1
scr_CATCCGTTCTATACGG-1	scramble	pass	CAF	iCAF
scr_CATCGCTAGCGACTGA-1	scramble	fail	excluded	no annotation
scr_CATCGCTGTCCTACAA-1	scramble	fail	excluded	no annotation
scr_CATCGCTTCTTACACT-1	scramble	fail	excluded	no annotation
scr_CATCGCTTCTTACTGT-1	scramble	fail	excluded	no annotation
scr_CATCGGGAGATGCGAC-1	scramble	fail	excluded	no annotation
scr_CATCGGGAGCATTTGC-1	scramble	fail	excluded	no annotation
scr_CATCGGGTCAGCTAGT-1	scramble	fail	excluded	no annotation
scr_CATCGGGTCTCTAAGG-1	scramble	fail	excluded	no annotation
scr_CATCGTCGTAGATCGG-1	scramble	pass	CAF	iCAF
scr_CATCGTCGTGCACAAG-1	scramble	pass	Immune	Neutrophil 1
scr_CATGAGTAGATGCAGC-1	scramble	pass	excluded	Endothelial cell
scr_CATGAGTCACAAGTTC-1	scramble	pass	Immune	T cell
scr_CATGAGTTCCGTAATG-1	scramble	fail	excluded	no annotation
scr_CATGCAAAGTATGTAG-1	scramble	pass	Immune	cDC1
scr_CATGCAACAAGACAAT-1	scramble	pass	CAF	iCAF
scr_CATGCAACATGTAACC-1	scramble	fail	excluded	no annotation
scr_CATGCCTAGACAACTA-1	scramble	pass	excluded	no annotation
scr_CATGCCTAGGCATCTT-1	scramble	fail	excluded	no annotation
scr_CATGCCTCAGGAGACT-1	scramble	fail	excluded	no annotation
scr_CATGCCTGTGATCGTT-1	scramble	pass	CAF	iCAF
scr_CATGCGGGTTGCGAAG-1	scramble	fail	excluded	no annotation
scr_CATGCTCAGACTCCGC-1	scramble	pass	CAF	iCAF
scr_CATGCTCAGGAACTAT-1	scramble	fail	excluded	no annotation
scr_CATGCTCGTTCCAAAC-1	scramble	pass	Immune	Mono/Mac 1
scr_CATGCTCGTTTGGCTA-1	scramble	fail	excluded	no annotation
scr_CATGGATGTGGAACCA-1	scramble	pass	CAF	myCAF
scr_CATGGTACAGATACTC-1	scramble	fail	excluded	no annotation
scr_CATGGTAGTAAGCGGT-1	scramble	pass	CAF	iCAF
scr_CATGGTATCGAGTGGA-1	scramble	pass	CAF	iCAF
scr_CATGGTATCGCGGTAC-1	scramble	pass	Immune	Mono/Mac 3
scr_CATTCATAGTGAGTTA-1	scramble	pass	Immune	M2 Macrophage
scr_CATTCATCATTAAGCC-1	scramble	fail	excluded	no annotation
scr_CATTCCGAGCCAGTAG-1	scramble	pass	Immune	M2 Macrophage
scr_CATTCCGAGGCCACTC-1	scramble	pass	CAF	iCAF
scr_CATTCCGAGGGTACGT-1	scramble	pass	Immune	Neutrophil 1
scr_CATTCTAAGCGTGTTT-1	scramble	pass	CAF	iCAF
scr_CATTCTACAAATTGGA-1	scramble	fail	excluded	no annotation
scr_CATTCTACAATCGCGC-1	scramble	pass	Immune	Mono/Mac 2
scr_CATTCTACACCAGTAT-1	scramble	fail	excluded	no annotation
scr_CATTCTACACTGTCCT-1	scramble	pass	CAF	iCAF
scr_CATTCTACAGAAATTG-1	scramble	pass	Immune	Mono/Mac 1
scr_CATTGAGAGAGCTGAC-1	scramble	fail	excluded	no annotation
scr_CATTGAGAGCAACCAG-1	scramble	fail	excluded	no annotation
scr_CATTGAGAGCCATTCA-1	scramble	pass	Immune	Mono/Mac 2
scr_CATTGAGAGTTACGAA-1	scramble	pass	CAF	iCAF
scr_CATTGCCCAGACAAGC-1	scramble	fail	excluded	no annotation
scr_CATTGCCGTCTCTCTG-1	scramble	pass	CAF	iCAF
scr_CATTGCCTCAAGGTGG-1	scramble	fail	excluded	no annotation
scr_CATTGCCTCATTGCGA-1	scramble	pass	Immune	M2 Macrophage
scr_CATTGTTAGAGTAACT-1	scramble	pass	CAF	iCAF
scr_CATTGTTCAGGAATAT-1	scramble	pass	CAF	iCAF
scr_CATTGTTCATCTATCT-1	scramble	pass	Immune	Mono/Mac 2
scr_CATTTCAAGTCATAGA-1	scramble	pass	CAF	iCAF
scr_CATTTCACATTCACAG-1	scramble	fail	excluded	no annotation
scr_CATTTCAGTTGAAGTA-1	scramble	pass	CAF	iCAF
scr_CATTTCATCATATGGC-1	scramble	pass	Immune	Neutrophil 1
scr_CATTTCATCTCCGCAT-1	scramble	pass	Immune	M2 Macrophage
scr_CATTTCATCTGCATAG-1	scramble	pass	CAF	iCAF
scr_CCAAGCGCACCACATA-1	scramble	fail	excluded	no annotation
scr_CCAAGCGCAGCTGTGC-1	scramble	fail	excluded	no annotation
scr_CCAAGCGCATTGAGCT-1	scramble	pass	Immune	M2 Macrophage
scr_CCAAGCGTCGGATTAC-1	scramble	fail	excluded	no annotation
scr_CCAATGACAAATGGTA-1	scramble	fail	excluded	no annotation
scr_CCAATGACAGCGTTTA-1	scramble	fail	excluded	no annotation
scr_CCAATGAGTCATAGTC-1	scramble	fail	excluded	no annotation
scr_CCAATGATCATTACGG-1	scramble	fail	excluded	no annotation
scr_CCAATTTTCTGACAGT-1	scramble	pass	CAF	iCAF
scr_CCACAAACACCTGATA-1	scramble	pass	CAF	iCAF
scr_CCACACTAGAAGAGCA-1	scramble	pass	Immune	Neutrophil 1
scr_CCACACTAGGAACGAA-1	scramble	fail	excluded	no annotation
scr_CCACACTCACAGCTGC-1	scramble	pass	CAF	myCAF
scr_CCACACTGTCCACTTC-1	scramble	fail	excluded	no annotation
scr_CCACACTGTCTCTCTG-1	scramble	pass	CAF	iCAF
scr_CCACCATAGAGGATCC-1	scramble	fail	excluded	no annotation
scr_CCACCATAGCAACAGC-1	scramble	fail	excluded	no annotation
scr_CCACCATAGCCGTCGT-1	scramble	pass	CAF	iCAF
scr_CCACCATGTACTCGAT-1	scramble	pass	Immune	T cell
scr_CCACCATGTCCTGTTC-1	scramble	fail	excluded	no annotation
scr_CCACGAGAGCTATCCA-1	scramble	pass	CAF	iCAF
scr_CCACGAGGTCTGCAAT-1	scramble	pass	CAF	iCAF
scr_CCACGAGTCGTGCATA-1	scramble	pass	Immune	Mono/Mac 1
scr_CCACGTTAGGCCCACT-1	scramble	pass	Immune	Mono/Mac 1
scr_CCACGTTAGTTTAGGA-1	scramble	pass	Immune	M2 Macrophage
scr_CCACGTTTCAAACGAA-1	scramble	fail	excluded	no annotation
scr_CCACTTGGTCCAAGAG-1	scramble	pass	CAF	iCAF
scr_CCACTTGGTTACACTG-1	scramble	pass	CAF	iCAF
scr_CCACTTGTCCTCATAT-1	scramble	fail	excluded	no annotation
scr_CCATAAGAGGAATGTT-1	scramble	fail	excluded	no annotation
scr_CCATAAGCAAAGGGTC-1	scramble	pass	Immune	Neutrophil 1
scr_CCATAAGCATCGCTCT-1	scramble	pass	Immune	Mono/Mac 4
scr_CCATAAGGTACGAGTG-1	scramble	pass	CAF	iCAF
scr_CCATAAGTCAGTGGGA-1	scramble	pass	CAF	iCAF
scr_CCATAAGTCCGAGAAG-1	scramble	pass	CAF	iCAF
scr_CCATCACAGGTTACCT-1	scramble	pass	CAF	iCAF
scr_CCATCACCACACGCCA-1	scramble	fail	excluded	no annotation
scr_CCATCACTCGCCTATC-1	scramble	fail	excluded	no annotation
scr_CCATCACTCTCGCGTT-1	scramble	fail	excluded	no annotation
scr_CCCAACTAGGCTATCT-1	scramble	fail	excluded	no annotation
scr_CCCAACTAGTCACTAC-1	scramble	fail	excluded	no annotation
scr_CCCAACTGTAAGCAAT-1	scramble	fail	excluded	no annotation
scr_CCCAACTTCATCCTAT-1	scramble	fail	excluded	no annotation
scr_CCCATTGAGCACTCTA-1	scramble	pass	Immune	T cell
scr_CCCATTGCAAAGGGCT-1	scramble	fail	excluded	no annotation
scr_CCCGAAGCAGAAGCTG-1	scramble	pass	Immune	Mono/Mac 2
scr_CCCGAAGGTGCGGTAA-1	scramble	pass	Immune	Mono/Mac 1
scr_CCCGAAGGTTCTCAGA-1	scramble	pass	CAF	iCAF
scr_CCCGAAGTCGCAATGT-1	scramble	fail	excluded	no annotation
scr_CCCGGAATCTTCACAT-1	scramble	pass	Immune	Mono/Mac 4
scr_CCCTAACCAAGGAGTC-1	scramble	fail	excluded	no annotation
scr_CCCTAACGTAGATCCT-1	scramble	pass	Immune	cDC2
scr_CCCTAACGTCCGTTTC-1	scramble	fail	excluded	no annotation
scr_CCCTAACTCTCGTTTA-1	scramble	fail	excluded	no annotation
scr_CCCTAACTCTTCGCTG-1	scramble	pass	Immune	M2 Macrophage
scr_CCCTCAACAGAACATA-1	scramble	pass	CAF	iCAF
scr_CCCTCAACATCATTGG-1	scramble	fail	excluded	no annotation
scr_CCCTCAATCTCGGTAA-1	scramble	fail	excluded	no annotation
scr_CCCTCTCAGATTAGTG-1	scramble	fail	excluded	no annotation
scr_CCCTCTCAGGGCAACT-1	scramble	pass	CAF	myCAF
scr_CCCTCTCCAACGAGGT-1	scramble	fail	excluded	no annotation
scr_CCCTCTCCAACGATCT-1	scramble	pass	CAF	apCAF
scr_CCCTCTCGTGACCTGC-1	scramble	pass	CAF	myCAF
scr_CCCTCTCTCGAGAAAT-1	scramble	pass	Immune	Neutrophil 1
scr_CCCTGATCAAGCACCC-1	scramble	pass	CAF	iCAF
scr_CCCTTAGCACTTGGGC-1	scramble	fail	excluded	no annotation
scr_CCCTTAGCAGGACTTT-1	scramble	fail	excluded	no annotation
scr_CCCTTAGGTCGCCTAG-1	scramble	fail	excluded	no annotation
scr_CCCTTAGGTGGAGAAA-1	scramble	fail	excluded	no annotation
scr_CCCTTAGTCCTCCACA-1	scramble	pass	CAF	iCAF
scr_CCCTTAGTCGACGATT-1	scramble	fail	excluded	no annotation
scr_CCCTTAGTCGTACACA-1	scramble	pass	CAF	iCAF
scr_CCGAACGCACGGTGTC-1	scramble	fail	excluded	no annotation
scr_CCGAACGGTATCACGT-1	scramble	fail	excluded	no annotation
scr_CCGAACGGTGTCCGTG-1	scramble	fail	excluded	no annotation
scr_CCGATCTTCTGTCAGA-1	scramble	fail	excluded	no annotation
scr_CCGATGGCAAAGGGTC-1	scramble	pass	Immune	Mono/Mac 2
scr_CCGATGGGTAGTATAG-1	scramble	fail	excluded	no annotation
scr_CCGATGGTCGATACGT-1	scramble	pass	Immune	Mono/Mac 1
scr_CCGATGGTCTCTCTAA-1	scramble	fail	excluded	no annotation
scr_CCGCAAGTCGTGGGAA-1	scramble	fail	excluded	no annotation
scr_CCGGACACAAATGGTA-1	scramble	pass	CAF	iCAF
scr_CCGGACAGTTCTCTAT-1	scramble	fail	excluded	no annotation
scr_CCGGGTACAAATGATG-1	scramble	fail	excluded	no annotation
scr_CCGGGTACAAGAGTTA-1	scramble	fail	excluded	no annotation
scr_CCGGGTAGTGGCAGAT-1	scramble	pass	CAF	iCAF
scr_CCGGTAGCACAGTATC-1	scramble	fail	excluded	no annotation
scr_CCGGTAGCACGACGTC-1	scramble	pass	CAF	apCAF
scr_CCGGTAGGTATGAAGT-1	scramble	pass	Immune	M2 Macrophage
scr_CCGGTAGGTGCATTTG-1	scramble	fail	excluded	no annotation
scr_CCGGTGAAGTATGGAT-1	scramble	pass	Immune	Mono/Mac 4
scr_CCGGTGACACCCGTAG-1	scramble	pass	excluded	Endothelial cell
scr_CCGTAGGGTACCTTCC-1	scramble	pass	CAF	iCAF
scr_CCGTAGGGTCACTGAT-1	scramble	pass	CAF	iCAF
scr_CCGTGAGAGTGAATAC-1	scramble	fail	excluded	no annotation
scr_CCGTGAGTCGAGGCAA-1	scramble	fail	excluded	no annotation
scr_CCGTGAGTCGTTGCCT-1	scramble	pass	Immune	Mono/Mac 2
scr_CCGTTCAAGCAGCAGT-1	scramble	pass	CAF	iCAF
scr_CCGTTCACAAAGTATG-1	scramble	pass	Immune	Mono/Mac 2
scr_CCGTTCATCTCTCTTC-1	scramble	pass	Immune	Mono/Mac 2
scr_CCTAACCAGTGCCTCG-1	scramble	pass	CAF	iCAF
scr_CCTAACCCAATCGCGC-1	scramble	pass	Immune	Neutrophil 1
scr_CCTAACCCAGGTTCGC-1	scramble	pass	CAF	iCAF
scr_CCTAACCTCGAGCCAC-1	scramble	pass	CAF	iCAF
scr_CCTAAGAAGGAAGAAC-1	scramble	pass	Immune	M2 Macrophage
scr_CCTAAGACATCTTTCA-1	scramble	pass	CAF	iCAF
scr_CCTAAGATCAGGCGAA-1	scramble	fail	excluded	no annotation
scr_CCTACGTGTCTCTCAC-1	scramble	fail	excluded	no annotation
scr_CCTATCGAGGGCAGAG-1	scramble	fail	excluded	no annotation
scr_CCTATCGCATCCTGTC-1	scramble	pass	CAF	iCAF
scr_CCTATCGCATCGCTAA-1	scramble	pass	excluded	Endothelial cell
scr_CCTATCGGTCTCACAA-1	scramble	pass	Immune	cDC2
scr_CCTCAACGTTGGCTAT-1	scramble	pass	CAF	iCAF
scr_CCTCAACTCATCACTT-1	scramble	pass	Immune	Mono/Mac 1
scr_CCTCAACTCGGCATTA-1	scramble	pass	CAF	iCAF
scr_CCTCAACTCGGCCAAC-1	scramble	fail	excluded	no annotation
scr_CCTCACACAAGACCGA-1	scramble	pass	CAF	iCAF
scr_CCTCACACAGTTAAAG-1	scramble	pass	CAF	myCAF
scr_CCTCACATCCTTATAC-1	scramble	pass	Immune	Mono/Mac 3
scr_CCTCAGTAGCTGCCAC-1	scramble	fail	excluded	no annotation
scr_CCTCAGTTCCAACCAA-1	scramble	fail	excluded	no annotation
scr_CCTCATGAGGTACAAT-1	scramble	pass	CAF	myCAF
scr_CCTCATGTCCGTATAG-1	scramble	pass	Immune	Neutrophil 1
scr_CCTCCAACAAACCATC-1	scramble	pass	CAF	iCAF
scr_CCTCCAACAATGTGGG-1	scramble	pass	Immune	Mono/Mac 2
scr_CCTCCAACACGCTATA-1	scramble	pass	Immune	Mono/Mac 4
scr_CCTCCAACATCTTAGG-1	scramble	fail	excluded	no annotation
scr_CCTCCAAGTACCTAAC-1	scramble	fail	excluded	no annotation
scr_CCTCCAATCGAGTGGA-1	scramble	fail	excluded	no annotation
scr_CCTCTAGTCCATTCGC-1	scramble	fail	excluded	no annotation
scr_CCTCTCCCATGACGAG-1	scramble	fail	excluded	no annotation
scr_CCTCTCCGTGAGGCAT-1	scramble	fail	excluded	no annotation
scr_CCTCTCCTCATTTCCA-1	scramble	pass	CAF	iCAF
scr_CCTCTCCTCGACCAAT-1	scramble	pass	Immune	Mono/Mac 1
scr_CCTGCATCAATTAGGA-1	scramble	fail	excluded	no annotation
scr_CCTGCATCATCAGCGC-1	scramble	pass	CAF	iCAF
scr_CCTGCATTCTCCATAT-1	scramble	pass	CAF	myCAF
scr_CCTGTTGAGGTCGCCT-1	scramble	pass	Immune	Neutrophil 1
scr_CCTGTTGAGGTGTGAC-1	scramble	pass	Immune	M1 Macrophage
scr_CCTGTTGAGTAGAATC-1	scramble	fail	excluded	no annotation
scr_CCTTCAGAGAGCATCG-1	scramble	pass	CAF	iCAF
scr_CGAAGGAAGTCTAACC-1	scramble	fail	excluded	no annotation
scr_CGAAGGAGTCCACACG-1	scramble	pass	Immune	Mono/Mac 4
scr_CGAAGGATCGGTAGAG-1	scramble	fail	excluded	no annotation
scr_CGAAGGATCTTGATTC-1	scramble	pass	Immune	Mono/Mac 4
scr_CGAAGTTGTCCACGCA-1	scramble	fail	excluded	no annotation
scr_CGAAGTTTCAGCTCTC-1	scramble	fail	excluded	no annotation
scr_CGAATTGCAATGGGTG-1	scramble	pass	CAF	iCAF
scr_CGAATTGGTCGTGTTA-1	scramble	pass	CAF	iCAF
scr_CGACAGCCAGGATCTT-1	scramble	pass	Immune	Neutrophil 1
scr_CGACAGCCATCTAGAC-1	scramble	pass	CAF	iCAF
scr_CGAGAAGAGTGAGTTA-1	scramble	pass	CAF	iCAF
scr_CGAGAAGGTGAGATCG-1	scramble	pass	Immune	Mono/Mac 2
scr_CGAGAAGTCTGACAGT-1	scramble	pass	Immune	Neutrophil 1
scr_CGAGGAACAGATTCGT-1	scramble	pass	CAF	iCAF
scr_CGAGGAAGTTGTGCCG-1	scramble	fail	excluded	no annotation
scr_CGAGGAATCCAACTGA-1	scramble	pass	Immune	Mono/Mac 1
scr_CGAGGCTAGGACTTCT-1	scramble	fail	excluded	no annotation
scr_CGAGGCTTCCACGTCT-1	scramble	pass	CAF	iCAF
scr_CGAGTGCAGGGTGGGA-1	scramble	pass	Immune	M2 Macrophage
scr_CGAGTGCCACCCTGAG-1	scramble	pass	CAF	iCAF
scr_CGAGTGCCAGAGGAAA-1	scramble	pass	Immune	Mono/Mac 2
scr_CGAGTGCTCCATCACC-1	scramble	fail	excluded	no annotation
scr_CGAGTGCTCGTGGAAG-1	scramble	pass	Immune	Mono/Mac 3
scr_CGAGTTAAGTTGAATG-1	scramble	pass	CAF	iCAF
scr_CGAGTTACAGTAGGAC-1	scramble	pass	CAF	iCAF
scr_CGAGTTACATCGGATT-1	scramble	pass	CAF	iCAF
scr_CGATCGGAGCTATCTG-1	scramble	pass	CAF	iCAF
scr_CGATCGGCACCAGCGT-1	scramble	pass	Immune	Mono/Mac 1
scr_CGATCGGGTTACGTAC-1	scramble	pass	CAF	iCAF
scr_CGATGCGCATAGATGA-1	scramble	pass	Immune	M2 Macrophage
scr_CGATGCGGTCATCAGT-1	scramble	pass	CAF	iCAF
scr_CGATGCGTCCTGGTCT-1	scramble	fail	excluded	no annotation
scr_CGATGGCAGAGACAAG-1	scramble	pass	CAF	iCAF
scr_CGATGGCCACTCTAGA-1	scramble	fail	excluded	no annotation
scr_CGATGGCTCACCGGTG-1	scramble	pass	Immune	Neutrophil 1
scr_CGCAGGTAGTCGAAGC-1	scramble	pass	Immune	Mono/Mac 4
scr_CGCAGGTGTTCGAGCC-1	scramble	pass	CAF	iCAF
scr_CGCAGGTTCAACGCTA-1	scramble	fail	excluded	no annotation
scr_CGCAGGTTCGCCGAGT-1	scramble	fail	excluded	no annotation
scr_CGCATAAAGATGGGCT-1	scramble	fail	excluded	no annotation
scr_CGCATAATCTACTCAT-1	scramble	pass	excluded	no annotation
scr_CGCATGGGTCCGGTCA-1	scramble	fail	excluded	no annotation
scr_CGCCAGAAGGGATCGT-1	scramble	fail	excluded	no annotation
scr_CGCCAGACACATTACG-1	scramble	fail	excluded	no annotation
scr_CGCCAGATCCTGGTCT-1	scramble	pass	CAF	iCAF
scr_CGCCATTAGCTGAAGC-1	scramble	pass	CAF	iCAF
scr_CGCGTGAAGCTAAGTA-1	scramble	pass	Immune	Mono/Mac 1
scr_CGCGTGAAGTACAGAT-1	scramble	pass	CAF	myCAF
scr_CGCGTGACAATCGTCA-1	scramble	pass	Immune	Mono/Mac 2
scr_CGCGTGATCTCTTGCG-1	scramble	pass	Immune	M1 Macrophage
scr_CGGAACCGTCCTCCAT-1	scramble	fail	excluded	no annotation
scr_CGGAACCGTCGTCAGC-1	scramble	pass	CAF	iCAF
scr_CGGAACCTCATGAGGG-1	scramble	fail	excluded	no annotation
scr_CGGAACCTCCAAGCTA-1	scramble	pass	CAF	myCAF
scr_CGGAATTTCCGCAACG-1	scramble	pass	CAF	iCAF
scr_CGGAATTTCTCGTCAC-1	scramble	fail	excluded	no annotation
scr_CGGACACGTACAATAG-1	scramble	fail	excluded	no annotation
scr_CGGAGAAAGTGTTGAA-1	scramble	pass	CAF	iCAF
scr_CGGCAGTCAATTGTGC-1	scramble	pass	CAF	iCAF
scr_CGGCAGTGTGCGTCGT-1	scramble	pass	Immune	Mono/Mac 1
scr_CGGCAGTGTTCGAACT-1	scramble	pass	CAF	iCAF
scr_CGGCAGTTCTACGGTA-1	scramble	fail	excluded	no annotation
scr_CGGGACTCACATTCGA-1	scramble	fail	excluded	no annotation
scr_CGGGCATAGCCTGAGA-1	scramble	pass	excluded	Endothelial cell
scr_CGGGCATGTATCCCAA-1	scramble	pass	excluded	Endothelial cell
scr_CGGGCATGTGTCGATT-1	scramble	pass	CAF	iCAF
scr_CGGGCATTCCCTTGGT-1	scramble	pass	CAF	iCAF
scr_CGGGTCATCCCAGTGG-1	scramble	pass	CAF	iCAF
scr_CGGGTCATCTCGAACA-1	scramble	pass	CAF	myCAF
scr_CGGGTGTGTTATCTGG-1	scramble	pass	CAF	iCAF
scr_CGGGTGTTCACCTTAT-1	scramble	pass	Immune	M2 Macrophage
scr_CGGGTGTTCGATGCTA-1	scramble	pass	CAF	iCAF
scr_CGGTCAGAGAGAATCT-1	scramble	fail	excluded	no annotation
scr_CGGTCAGCAAGGATGC-1	scramble	fail	excluded	no annotation
scr_CGGTCAGGTCGCGTCA-1	scramble	pass	excluded	Endothelial cell
scr_CGGTCAGTCCACACCT-1	scramble	pass	CAF	iCAF
scr_CGTAAGTCATCCGAGC-1	scramble	fail	excluded	no annotation
scr_CGTAAGTCATTGACTG-1	scramble	fail	excluded	no annotation
scr_CGTAATGAGAAACTCA-1	scramble	pass	Immune	Neutrophil 1
scr_CGTAATGGTGTAAACA-1	scramble	pass	Immune	Mono/Mac 3
scr_CGTAATGTCAGGACGA-1	scramble	pass	Immune	M2 Macrophage
scr_CGTAATGTCGTTACCC-1	scramble	pass	CAF	iCAF
scr_CGTAGTAAGGTCACTT-1	scramble	fail	excluded	no annotation
scr_CGTAGTACAGTGTACT-1	scramble	fail	excluded	no annotation
scr_CGTAGTACATGACAGG-1	scramble	pass	CAF	iCAF
scr_CGTCAAAAGCACCGTC-1	scramble	pass	Immune	Mono/Mac 4
scr_CGTCCATAGTCATGCT-1	scramble	fail	excluded	no annotation
scr_CGTCCATCACGGCACT-1	scramble	pass	Immune	Mono/Mac 4
scr_CGTCCATCACTGAGTT-1	scramble	pass	CAF	iCAF
scr_CGTCCATGTCGACGCT-1	scramble	pass	CAF	iCAF
scr_CGTCCATTCGCAGAGA-1	scramble	pass	CAF	iCAF
scr_CGTGAATCATCGCTAA-1	scramble	fail	excluded	no annotation
scr_CGTGAATCATGAGGGT-1	scramble	pass	Immune	Mono/Mac 1
scr_CGTGATAAGTGTACCT-1	scramble	pass	CAF	iCAF
scr_CGTGATACAGCGTATT-1	scramble	pass	Immune	M2 Macrophage
scr_CGTGATATCTCGACGG-1	scramble	fail	excluded	no annotation
scr_CGTGCTTGTCAGTCTA-1	scramble	pass	Immune	Mono/Mac 3
scr_CGTGCTTTCTGCAGCG-1	scramble	pass	CAF	iCAF
scr_CGTGTCTAGTCTTCGA-1	scramble	pass	CAF	iCAF
scr_CGTGTCTAGTGATTCC-1	scramble	fail	excluded	no annotation
scr_CGTGTCTAGTGGAAGA-1	scramble	pass	Immune	Mono/Mac 2
scr_CGTGTCTCAATCTCGA-1	scramble	fail	excluded	no annotation
scr_CGTGTCTGTAGGCAGT-1	scramble	pass	CAF	iCAF
scr_CGTGTCTTCGTGTGAT-1	scramble	pass	Immune	Mono/Mac 1
scr_CGTTAGAGTTACCTGA-1	scramble	fail	excluded	no annotation
scr_CGTTAGAGTTATAGCC-1	scramble	pass	Immune	Neutrophil 1
scr_CGTTCTGAGCCACTCG-1	scramble	pass	CAF	iCAF
scr_CGTTCTGAGTAAACAC-1	scramble	pass	Immune	M2 Macrophage
scr_CGTTCTGCAGTCAGAG-1	scramble	pass	Immune	Mono/Mac 2
scr_CGTTCTGCAGTCGAGA-1	scramble	pass	Immune	Neutrophil 1
scr_CGTTGGGGTATACCTG-1	scramble	fail	excluded	no annotation
scr_CTAACCCCATTCTTCA-1	scramble	pass	CAF	iCAF
scr_CTAACCCGTTGTTGCA-1	scramble	pass	Immune	Mono/Mac 2
scr_CTAACTTAGACTACCT-1	scramble	pass	Immune	Mono/Mac 2
scr_CTAACTTCAGCACCCA-1	scramble	pass	Immune	Mono/Mac 3
scr_CTAACTTGTCACTCTC-1	scramble	pass	CAF	iCAF
scr_CTAACTTTCATTGCGA-1	scramble	pass	CAF	iCAF
scr_CTAACTTTCCCTCTCC-1	scramble	pass	CAF	iCAF
scr_CTAAGTGTCCGTCCTA-1	scramble	fail	excluded	no annotation
scr_CTAAGTGTCTGCGATA-1	scramble	pass	CAF	iCAF
scr_CTACAGAAGACACACG-1	scramble	pass	Immune	Neutrophil 1
scr_CTACAGAAGCAGAAAG-1	scramble	fail	excluded	no annotation
scr_CTACAGAGTGAGACCA-1	scramble	pass	CAF	iCAF
scr_CTACATTAGCTGGAGT-1	scramble	fail	excluded	no annotation
scr_CTACATTGTTGGGAAC-1	scramble	pass	Immune	Neutrophil 1
scr_CTACCCACAGATTTCG-1	scramble	fail	excluded	no annotation
scr_CTACCCATCTGTCTCG-1	scramble	pass	CAF	iCAF
scr_CTACCTGGTCTTGGTA-1	scramble	pass	Immune	M2 Macrophage
scr_CTACCTGGTGCTCGTG-1	scramble	pass	excluded	Endothelial cell
scr_CTACCTGGTTGTGCCG-1	scramble	fail	excluded	no annotation
scr_CTACGGGAGGGACCAT-1	scramble	fail	excluded	no annotation
scr_CTACGGGCAAATTGCC-1	scramble	pass	Immune	Mono/Mac 4
scr_CTACGGGCACCGAATT-1	scramble	pass	CAF	iCAF
scr_CTACGGGCATGACGAG-1	scramble	fail	excluded	no annotation
scr_CTACGGGCATGAGGGT-1	scramble	fail	excluded	no annotation
scr_CTACGGGGTGAGACGT-1	scramble	fail	excluded	no annotation
scr_CTACGGGGTGGCTGCT-1	scramble	pass	Immune	Mono/Mac 2
scr_CTACTATAGAATTGTG-1	scramble	fail	excluded	no annotation
scr_CTACTATTCGGTGAAG-1	scramble	pass	CAF	iCAF
scr_CTAGACAAGCGCTGCT-1	scramble	fail	excluded	no annotation
scr_CTAGACAAGGACAACC-1	scramble	pass	Immune	M2 Macrophage
scr_CTAGACAGTACACGCC-1	scramble	pass	CAF	iCAF
scr_CTAGACAGTATGGGAC-1	scramble	fail	excluded	no annotation
scr_CTAGACATCGAAACAA-1	scramble	pass	CAF	iCAF
scr_CTAGGTAAGATGCGAC-1	scramble	pass	Immune	cDC2
scr_CTAGGTAAGCGTTACT-1	scramble	fail	excluded	no annotation
scr_CTAGGTACAAATCGTC-1	scramble	pass	CAF	iCAF
scr_CTAGGTAGTGCCTACG-1	scramble	pass	Immune	Mono/Mac 1
scr_CTATAGGCAAGTAGTA-1	scramble	fail	excluded	no annotation
scr_CTATAGGTCTTCACAT-1	scramble	pass	CAF	iCAF
scr_CTATCCGCACCGTGGT-1	scramble	fail	excluded	no annotation
scr_CTATCCGCATCGTGCG-1	scramble	pass	CAF	iCAF
scr_CTATCCGGTCCCTGTT-1	scramble	fail	excluded	no annotation
scr_CTATCCGTCTTACGGA-1	scramble	pass	Immune	M1 Macrophage
scr_CTATCCGTCTTCGTAT-1	scramble	fail	excluded	no annotation
scr_CTATCTACACTGGAAG-1	scramble	pass	Immune	Mono/Mac 1
scr_CTATCTAGTCGGCTAC-1	scramble	pass	excluded	Endothelial cell
scr_CTATCTATCAAGGTGG-1	scramble	fail	excluded	no annotation
scr_CTCAACCAGACGCCAA-1	scramble	fail	excluded	no annotation
scr_CTCAATTAGTGCACCC-1	scramble	fail	excluded	no annotation
scr_CTCAATTGTGGGTTGA-1	scramble	fail	excluded	no annotation
scr_CTCACTGAGACCATAA-1	scramble	pass	Immune	M2 Macrophage
scr_CTCACTGAGTTGTAGA-1	scramble	pass	Immune	B cell
scr_CTCACTGGTAGACAAT-1	scramble	pass	CAF	iCAF
scr_CTCAGGGAGGAACGTC-1	scramble	pass	Immune	Mono/Mac 1
scr_CTCAGGGTCTGTGCAA-1	scramble	fail	excluded	no annotation
scr_CTCAGTCCAGAGGTAC-1	scramble	pass	CAF	iCAF
scr_CTCAGTCTCGCTTAAG-1	scramble	pass	Immune	Mono/Mac 2
scr_CTCATCGCACTTGTGA-1	scramble	pass	Immune	M2 Macrophage
scr_CTCATCGGTATTCTCT-1	scramble	pass	CAF	iCAF
scr_CTCATGCAGTAACGAT-1	scramble	pass	CAF	iCAF
scr_CTCATGCAGTTGCTGT-1	scramble	pass	Immune	M2 Macrophage
scr_CTCATGCCAACGGTAG-1	scramble	fail	excluded	no annotation
scr_CTCATGCTCAGACCCG-1	scramble	pass	CAF	iCAF
scr_CTCATGCTCAGTGTTG-1	scramble	fail	excluded	no annotation
scr_CTCATTAAGGAGCAAA-1	scramble	fail	excluded	no annotation
scr_CTCATTAGTCGGTGTC-1	scramble	pass	CAF	iCAF
scr_CTCATTATCTAGCATG-1	scramble	fail	excluded	no annotation
scr_CTCCAACAGCAAGCCA-1	scramble	pass	Immune	M1 Macrophage
scr_CTCCAACAGTACCGGA-1	scramble	pass	Immune	M2 Macrophage
scr_CTCCAACGTATCAAGA-1	scramble	fail	excluded	no annotation
scr_CTCCAACGTGTCTTAG-1	scramble	fail	excluded	no annotation
scr_CTCCACACAGTCGCTG-1	scramble	pass	CAF	iCAF
scr_CTCCACATCGACATAC-1	scramble	pass	CAF	myCAF
scr_CTCCATGAGGGCTGAT-1	scramble	pass	CAF	iCAF
scr_CTCCATGAGTGTTCAC-1	scramble	fail	excluded	no annotation
scr_CTCCATGCAGGTTCGC-1	scramble	pass	Immune	Mono/Mac 3
scr_CTCCATGGTCCGGTCA-1	scramble	pass	Immune	T cell
scr_CTCCATGTCTTAATCC-1	scramble	fail	excluded	no annotation
scr_CTCCCAAAGGTTACAA-1	scramble	fail	excluded	no annotation
scr_CTCCCAAAGTCAAGCG-1	scramble	fail	excluded	no annotation
scr_CTCCCAACAGATCACT-1	scramble	pass	CAF	iCAF
scr_CTCCCAACAGGTGTGA-1	scramble	pass	CAF	iCAF
scr_CTCCCTCAGTGCAAAT-1	scramble	pass	CAF	iCAF
scr_CTCCCTCGTGGCTTGC-1	scramble	pass	CAF	iCAF
scr_CTCCCTCGTTCTATCT-1	scramble	fail	excluded	no annotation
scr_CTCCGATAGCTCCGAC-1	scramble	pass	CAF	iCAF
scr_CTCCGATAGCTCTTCC-1	scramble	fail	excluded	no annotation
scr_CTCCTCCAGTCACGAG-1	scramble	pass	Immune	Neutrophil 1
scr_CTCCTCCTCTCGCAGG-1	scramble	pass	Immune	Mono/Mac 2
scr_CTCCTTTAGCTATCCA-1	scramble	fail	excluded	no annotation
scr_CTCCTTTCAGACAAGC-1	scramble	pass	Immune	M2 Macrophage
scr_CTCGAGGAGACTCATC-1	scramble	pass	CAF	iCAF
scr_CTCGAGGAGTACTCGT-1	scramble	pass	CAF	iCAF
scr_CTCGAGGCATTCGATG-1	scramble	pass	Immune	Mono/Mac 2
scr_CTCGAGGGTCTCAGAT-1	scramble	pass	CAF	iCAF
scr_CTCTCAGCATTGCAAC-1	scramble	pass	excluded	Endothelial cell
scr_CTCTGGTAGCGACTAG-1	scramble	fail	excluded	no annotation
scr_CTCTGGTCAACAGTGG-1	scramble	pass	CAF	iCAF
scr_CTGAATGCAAAGCGTG-1	scramble	pass	Immune	Neutrophil 1
scr_CTGAATGCACTCATAG-1	scramble	fail	excluded	no annotation
scr_CTGAGCGCACACGGTC-1	scramble	pass	Immune	Neutrophil 1
scr_CTGAGCGCAGTTGGTT-1	scramble	fail	excluded	no annotation
scr_CTGAGCGGTCATCCGG-1	scramble	fail	excluded	no annotation
scr_CTGAGCGGTGCCAAGA-1	scramble	pass	CAF	iCAF
scr_CTGAGCGTCGGCTCTT-1	scramble	pass	Immune	Mono/Mac 2
scr_CTGAGGCGTCTCGACG-1	scramble	fail	excluded	no annotation
scr_CTGAGGCTCGGAGCAA-1	scramble	fail	excluded	no annotation
scr_CTGATCCAGGCACCAA-1	scramble	fail	excluded	no annotation
scr_CTGATCCGTTCGTACA-1	scramble	pass	CAF	iCAF
scr_CTGATCCTCAAGTCTG-1	scramble	pass	Immune	M2 Macrophage
scr_CTGCAGGGTCACTCTC-1	scramble	pass	CAF	iCAF
scr_CTGCAGGGTCGAGTGA-1	scramble	pass	CAF	iCAF
scr_CTGCAGGTCCACGGAC-1	scramble	fail	excluded	no annotation
scr_CTGCAGGTCCGACAGC-1	scramble	fail	excluded	no annotation
scr_CTGCCATGTTGCGAAG-1	scramble	fail	excluded	no annotation
scr_CTGCCTAAGGGTACAC-1	scramble	fail	excluded	no annotation
scr_CTGCCTAAGTGCCGAA-1	scramble	pass	CAF	iCAF
scr_CTGCCTAAGTGGAAAG-1	scramble	fail	excluded	no annotation
scr_CTGCGAGAGGAAGAAC-1	scramble	pass	excluded	Endothelial cell
scr_CTGCGAGCATTAGGCT-1	scramble	fail	excluded	no annotation
scr_CTGCGAGGTTGCATGT-1	scramble	pass	CAF	myCAF
scr_CTGCGAGGTTGGGATG-1	scramble	fail	excluded	no annotation
scr_CTGCTCACAATGCAGG-1	scramble	pass	Immune	M2 Macrophage
scr_CTGCTCACACAAGGTG-1	scramble	fail	excluded	no annotation
scr_CTGCTCATCTCTTCAA-1	scramble	pass	CAF	iCAF
scr_CTGGACGCATAAGCAA-1	scramble	pass	CAF	iCAF
scr_CTGGACGGTGCGCTCA-1	scramble	fail	excluded	no annotation
scr_CTGGACGTCTCGCGTT-1	scramble	fail	excluded	no annotation
scr_CTGGCAGAGGTGTGAC-1	scramble	fail	excluded	no annotation
scr_CTGGCAGTCCCAAGTA-1	scramble	pass	CAF	iCAF
scr_CTGGTCTAGAAGCCAC-1	scramble	pass	Immune	M2 Macrophage
scr_CTGGTCTAGCCTTTGA-1	scramble	fail	excluded	no annotation
scr_CTGGTCTCAGTCGGTC-1	scramble	pass	CAF	iCAF
scr_CTGGTCTGTCGTCAGC-1	scramble	fail	excluded	no annotation
scr_CTGGTCTTCTTCCACG-1	scramble	fail	excluded	no annotation
scr_CTGTACCAGGATATAC-1	scramble	fail	excluded	no annotation
scr_CTGTACCGTCGCACAC-1	scramble	pass	CAF	iCAF
scr_CTGTAGAAGCACTCCG-1	scramble	pass	CAF	iCAF
scr_CTGTAGATCGGTCTGG-1	scramble	pass	Immune	Mono/Mac 1
scr_CTGTAGATCTAAGAAG-1	scramble	pass	CAF	iCAF
scr_CTGTATTAGTACAGAT-1	scramble	pass	excluded	no annotation
scr_CTGTATTCACTGTTCC-1	scramble	pass	CAF	iCAF
scr_CTGTATTGTGTTAGCT-1	scramble	pass	CAF	iCAF
scr_CTGTCGTAGATGGTCG-1	scramble	fail	excluded	no annotation
scr_CTGTCGTAGCACTAGG-1	scramble	pass	Immune	M2 Macrophage
scr_CTGTCGTAGTCCGCCA-1	scramble	pass	Immune	Neutrophil 1
scr_CTGTGAACATTGACAC-1	scramble	pass	Immune	Mono/Mac 3
scr_CTGTGAAGTTACAGCT-1	scramble	pass	CAF	myCAF
scr_CTGTGAATCCCTATTA-1	scramble	fail	excluded	no annotation
scr_CTGTGAATCTTCGCTG-1	scramble	fail	excluded	no annotation
scr_CTGTGGGCACAACGTT-1	scramble	fail	excluded	no annotation
scr_CTGTGGGGTGATACCT-1	scramble	pass	Immune	Mono/Mac 1
scr_CTGTGGGTCAGCTTCC-1	scramble	fail	excluded	no annotation
scr_CTTACCGAGTATGATG-1	scramble	fail	excluded	no annotation
scr_CTTACCGCACAAGCCC-1	scramble	fail	excluded	no annotation
scr_CTTAGGAAGAGGGTGG-1	scramble	pass	CAF	iCAF
scr_CTTAGGACAGGGAGAG-1	scramble	pass	CAF	myCAF
scr_CTTCAATAGGATGCGT-1	scramble	pass	CAF	iCAF
scr_CTTCAATCAGAAATCA-1	scramble	fail	excluded	no annotation
scr_CTTCAATGTCCAGTTA-1	scramble	pass	Immune	Mono/Mac 3
scr_CTTCAATGTGGTGATG-1	scramble	pass	Immune	Mono/Mac 2
scr_CTTCCGAAGCGTCAGA-1	scramble	pass	Immune	T cell
scr_CTTCCGACAAGGCGTA-1	scramble	pass	CAF	iCAF
scr_CTTCCGAGTACGCGTC-1	scramble	pass	Immune	Mono/Mac 4
scr_CTTCCGAGTGGCTACC-1	scramble	fail	excluded	no annotation
scr_CTTCCGATCATGCATG-1	scramble	pass	Immune	Neutrophil 1
scr_CTTCCTTAGCGAAACC-1	scramble	fail	excluded	no annotation
scr_CTTCCTTAGTATAGAC-1	scramble	pass	CAF	iCAF
scr_CTTCCTTAGTCTCCTC-1	scramble	pass	CAF	iCAF
scr_CTTCCTTGTTATAGAG-1	scramble	pass	Immune	Mono/Mac 1
scr_CTTCCTTGTTTGGCTA-1	scramble	fail	excluded	no annotation
scr_CTTCGGTCAATCGAAA-1	scramble	pass	Immune	Mono/Mac 2
scr_CTTCTAAAGTCACAGG-1	scramble	pass	CAF	iCAF
scr_CTTCTCTCACAGACGA-1	scramble	pass	Immune	M2 Macrophage
scr_CTTCTCTTCTCGGGAC-1	scramble	pass	CAF	iCAF
scr_CTTGAGAAGTATTAGG-1	scramble	pass	Immune	Neutrophil 1
scr_CTTGATTAGGTTACCT-1	scramble	pass	CAF	apCAF
scr_CTTGATTCATGCACTA-1	scramble	pass	CAF	iCAF
scr_CTTGATTGTCGTCAGC-1	scramble	pass	Immune	Mono/Mac 2
scr_CTTTCAAAGTCCCGGT-1	scramble	fail	excluded	no annotation
scr_CTTTCAATCGGTCTAA-1	scramble	fail	excluded	no annotation
scr_CTTTCGGAGAATCCCT-1	scramble	fail	excluded	no annotation
scr_CTTTCGGAGCGGTAAC-1	scramble	pass	Immune	Neutrophil 1
scr_CTTTCGGGTTTCGCTC-1	scramble	pass	CAF	iCAF
scr_CTTTCGGTCCACAGCG-1	scramble	pass	CAF	iCAF
scr_CTTTCGGTCCACGGAC-1	scramble	fail	excluded	no annotation
scr_GAAACCTGTGAACCGA-1	scramble	pass	CAF	iCAF
scr_GAAACCTGTGTTCATG-1	scramble	pass	CAF	myCAF
scr_GAAACCTGTTTAGACC-1	scramble	fail	excluded	no annotation
scr_GAAATGAAGACTAAGT-1	scramble	pass	excluded	Endothelial cell
scr_GAAATGAAGCTGTCCG-1	scramble	fail	excluded	no annotation
scr_GAAATGACACTGAGTT-1	scramble	pass	CAF	iCAF
scr_GAAATGACAGACCAGA-1	scramble	pass	Immune	Mono/Mac 2
scr_GAAATGAGTCGCTCGA-1	scramble	pass	CAF	iCAF
scr_GAAATGAGTGGCTGCT-1	scramble	fail	excluded	no annotation
scr_GAAATGATCAGACAAA-1	scramble	pass	excluded	Endothelial cell
scr_GAAATGATCTATGCCC-1	scramble	pass	Immune	Mono/Mac 2
scr_GAACACTCACCCTCTA-1	scramble	pass	Immune	Mono/Mac 3
scr_GAACACTTCATCTCTA-1	scramble	pass	CAF	myCAF
scr_GAACACTTCTCCACTG-1	scramble	pass	Immune	Mono/Mac 4
scr_GAACGTTCAACCGCCA-1	scramble	fail	excluded	no annotation
scr_GAACTGTAGGAGTCTG-1	scramble	pass	CAF	iCAF
scr_GAACTGTAGTCTTGGT-1	scramble	fail	excluded	no annotation
scr_GAAGAATAGAAGTCCG-1	scramble	pass	CAF	iCAF
scr_GAAGAATCAAGGCTTT-1	scramble	fail	excluded	no annotation
scr_GAAGAATCACGCGGTT-1	scramble	fail	excluded	no annotation
scr_GAAGAATCACGGTGTC-1	scramble	fail	excluded	no annotation
scr_GAAGAATGTACCACGC-1	scramble	pass	CAF	iCAF
scr_GAAGAATTCCCATAAG-1	scramble	pass	Immune	Mono/Mac 1
scr_GAAGAATTCTGAGGTT-1	scramble	pass	Immune	Mono/Mac 2
scr_GAAGCCCAGACGGTCA-1	scramble	pass	CAF	iCAF
scr_GAAGCCCCAAGTTTGC-1	scramble	pass	Immune	Mono/Mac 1
scr_GAAGCCCGTTGCACGC-1	scramble	fail	excluded	no annotation
scr_GAAGCCCTCCACTAGA-1	scramble	pass	CAF	iCAF
scr_GAAGCCCTCCTACCGT-1	scramble	pass	Immune	M2 Macrophage
scr_GAAGGGTCATCATCCC-1	scramble	pass	CAF	iCAF
scr_GAAGTAAAGCGACTTT-1	scramble	fail	excluded	no annotation
scr_GAAGTAAGTACTGACT-1	scramble	fail	excluded	no annotation
scr_GAAGTAAGTGATACCT-1	scramble	pass	Immune	Neutrophil 1
scr_GAAGTAATCGTTAGAC-1	scramble	pass	Immune	M2 Macrophage
scr_GAATAGAAGAAGCTCG-1	scramble	pass	Immune	Mono/Mac 3
scr_GAATAGAGTGTCCCTT-1	scramble	fail	excluded	no annotation
scr_GAATCACAGAAACCCG-1	scramble	pass	CAF	iCAF
scr_GAATCACAGAGCAGCT-1	scramble	pass	excluded	Endothelial cell
scr_GAATCACCAGGAACCA-1	scramble	fail	excluded	no annotation
scr_GAATCACGTACTTGTG-1	scramble	fail	excluded	no annotation
scr_GAATCACGTCAGACGA-1	scramble	pass	Immune	Mono/Mac 1
scr_GAATCGTCATAGAGGC-1	scramble	fail	excluded	no annotation
scr_GAATCGTCATCGTGCG-1	scramble	fail	excluded	no annotation
scr_GACACGCAGCGGTAAC-1	scramble	fail	excluded	no annotation
scr_GACACGCTCATTACGG-1	scramble	fail	excluded	no annotation
scr_GACAGCCAGGTCATTC-1	scramble	pass	CAF	iCAF
scr_GACAGCCTCAGCATTG-1	scramble	fail	excluded	no annotation
scr_GACATCAAGCTGGAGT-1	scramble	fail	excluded	no annotation
scr_GACATCAAGGAAGTAG-1	scramble	pass	CAF	iCAF
scr_GACATCACAAGAGTAT-1	scramble	pass	Immune	Mono/Mac 1
scr_GACCAATCAGGTAGTG-1	scramble	pass	CAF	iCAF
scr_GACCAATTCTTGGAAC-1	scramble	pass	Immune	Mono/Mac 1
scr_GACCCAGAGTATAGAC-1	scramble	fail	excluded	no annotation
scr_GACCCAGAGTCTCCTC-1	scramble	pass	CAF	iCAF
scr_GACCCTTTCCACCTCA-1	scramble	pass	CAF	iCAF
scr_GACCGTGAGTTACGTC-1	scramble	fail	excluded	no annotation
scr_GACCGTGCAGACAATA-1	scramble	fail	excluded	no annotation
scr_GACCGTGCATAGGTTC-1	scramble	pass	CAF	iCAF
scr_GACCGTGTCCGAGATT-1	scramble	pass	CAF	iCAF
scr_GACCGTGTCTAGTACG-1	scramble	fail	excluded	no annotation
scr_GACCGTGTCTTCCACG-1	scramble	pass	excluded	Endothelial cell
scr_GACCTTCGTTGTATGC-1	scramble	fail	excluded	no annotation
scr_GACGCTGCAATTGCGT-1	scramble	fail	excluded	no annotation
scr_GACGCTGGTACAAAGT-1	scramble	pass	CAF	iCAF
scr_GACGTTACAAGTGTCT-1	scramble	fail	excluded	no annotation
scr_GACGTTAGTCGACTGC-1	scramble	pass	CAF	iCAF
scr_GACGTTAGTGGCGTAA-1	scramble	fail	excluded	no annotation
scr_GACGTTATCTTAGTTC-1	scramble	fail	excluded	no annotation
scr_GACTATGAGCTATCTG-1	scramble	pass	CAF	iCAF
scr_GACTATGAGTCGCCAC-1	scramble	pass	Immune	Neutrophil 1
scr_GACTATGTCGATACGT-1	scramble	pass	CAF	iCAF
scr_GACTCAAAGATAGTCA-1	scramble	fail	excluded	no annotation
scr_GACTCAAGTGCTCTCT-1	scramble	pass	Immune	M2 Macrophage
scr_GACTCAATCGAACCAT-1	scramble	pass	Immune	Mono/Mac 1
scr_GACTCTCAGAGCATCG-1	scramble	pass	CAF	iCAF
scr_GACTCTCCAAGAGGCT-1	scramble	pass	Immune	Mono/Mac 1
scr_GACTCTCGTAAGGCTG-1	scramble	fail	excluded	no annotation
scr_GACTCTCTCGGACGTC-1	scramble	pass	CAF	iCAF
scr_GACTGATCAGGTCCGT-1	scramble	pass	CAF	iCAF
scr_GACTTCCTCACCTGTC-1	scramble	fail	excluded	no annotation
scr_GACTTCCTCCATACAG-1	scramble	pass	Immune	Mono/Mac 1
scr_GAGAAATGTTGTCCCT-1	scramble	pass	CAF	iCAF
scr_GAGAAATTCCGTGTGG-1	scramble	pass	Immune	Mono/Mac 1
scr_GAGACCCAGTGTTCAC-1	scramble	fail	excluded	no annotation
scr_GAGACCCTCAGGGTAG-1	scramble	pass	excluded	Endothelial cell
scr_GAGACCCTCCGTGCGA-1	scramble	pass	CAF	iCAF
scr_GAGACCCTCTTTCGAT-1	scramble	fail	excluded	no annotation
scr_GAGACTTTCTTAGGAC-1	scramble	pass	Immune	Mono/Mac 2
scr_GAGAGGTGTAGGACCA-1	scramble	pass	CAF	iCAF
scr_GAGAGGTGTCGCATCG-1	scramble	pass	CAF	myCAF
scr_GAGAGGTTCATTGTTC-1	scramble	pass	excluded	Endothelial cell
scr_GAGATGGCAGCGAGTA-1	scramble	pass	CAF	iCAF
scr_GAGCCTGAGGGCTTCC-1	scramble	pass	CAF	iCAF
scr_GAGCCTGAGTGACCTT-1	scramble	fail	excluded	no annotation
scr_GAGCCTGCATTGACTG-1	scramble	pass	CAF	iCAF
scr_GAGCCTGGTAACTTCG-1	scramble	fail	excluded	no annotation
scr_GAGCCTGTCCAAGAGG-1	scramble	pass	Immune	Mono/Mac 1
scr_GAGCCTGTCTAGAACC-1	scramble	pass	CAF	iCAF
scr_GAGCTGCAGCGTCAAG-1	scramble	pass	CAF	iCAF
scr_GAGGCAAAGGTTCTAC-1	scramble	pass	CAF	iCAF
scr_GAGGCAAGTACAGTAA-1	scramble	pass	Immune	M2 Macrophage
scr_GAGGCAAGTGTACGCC-1	scramble	pass	CAF	iCAF
scr_GAGGCAAGTTTAAGGA-1	scramble	pass	Immune	Mono/Mac 1
scr_GAGGCCTTCAACTCTT-1	scramble	pass	CAF	myCAF
scr_GAGGCCTTCCGTCACT-1	scramble	fail	excluded	no annotation
scr_GAGGCCTTCTCGACCT-1	scramble	pass	Immune	M2 Macrophage
scr_GAGGGATCACTACAGT-1	scramble	fail	excluded	no annotation
scr_GAGGGTAAGACCAAGC-1	scramble	pass	CAF	apCAF
scr_GAGGGTAAGATGTTCC-1	scramble	pass	Immune	M2 Macrophage
scr_GAGGGTATCTCGACCT-1	scramble	fail	excluded	no annotation
scr_GAGTCATCACCTGTCT-1	scramble	pass	CAF	iCAF
scr_GAGTCATCACTATCGA-1	scramble	pass	Immune	Mono/Mac 1
scr_GAGTCATTCGTTACCC-1	scramble	pass	CAF	iCAF
scr_GAGTCTAAGATCCGAG-1	scramble	pass	excluded	Endothelial cell
scr_GAGTCTAAGTCATAGA-1	scramble	pass	Immune	Mono/Mac 2
scr_GAGTCTAAGTGAGCCA-1	scramble	pass	CAF	iCAF
scr_GAGTCTATCGTTGCCT-1	scramble	pass	CAF	apCAF
scr_GAGTCTATCTCATAGG-1	scramble	pass	CAF	iCAF
scr_GAGTGAGAGCCGCTTG-1	scramble	pass	Immune	Mono/Mac 2
scr_GAGTGAGAGGAAAGTG-1	scramble	pass	CAF	iCAF
scr_GAGTGAGCAGACAATA-1	scramble	pass	CAF	iCAF
scr_GAGTGAGCATGGCCAC-1	scramble	fail	excluded	no annotation
scr_GAGTGAGTCAACTGAC-1	scramble	pass	Immune	Mono/Mac 1
scr_GAGTGAGTCAGGAAGC-1	scramble	fail	excluded	no annotation
scr_GAGTGTTCAATACAGA-1	scramble	pass	Immune	Neutrophil 1
scr_GAGTTACCAGAATTCC-1	scramble	pass	CAF	iCAF
scr_GAGTTACCAGGACTTT-1	scramble	pass	Immune	Neutrophil 1
scr_GAGTTGTAGGCCACTC-1	scramble	pass	CAF	iCAF
scr_GAGTTGTCAGCGGTCT-1	scramble	pass	CAF	iCAF
scr_GAGTTTGCACCCTCTA-1	scramble	pass	Immune	Mono/Mac 2
scr_GAGTTTGTCGCTGACG-1	scramble	pass	CAF	iCAF
scr_GATAGAACACCCTTAC-1	scramble	pass	Immune	Mono/Mac 1
scr_GATAGAAGTATGGAGC-1	scramble	fail	excluded	no annotation
scr_GATAGAAGTGGTCCGT-1	scramble	pass	Immune	M2 Macrophage
scr_GATAGAATCCACTTTA-1	scramble	fail	excluded	no annotation
scr_GATAGCTAGTTTCTTC-1	scramble	fail	excluded	no annotation
scr_GATAGCTCATCATGAC-1	scramble	fail	excluded	no annotation
scr_GATAGCTCATGAGGGT-1	scramble	pass	Immune	Neutrophil 1
scr_GATCAGTAGACCTCCG-1	scramble	pass	CAF	iCAF
scr_GATCAGTCAACGGGTA-1	scramble	pass	CAF	iCAF
scr_GATCAGTCAATCGCGC-1	scramble	pass	CAF	iCAF
scr_GATCATGCATCCTTCG-1	scramble	fail	excluded	no annotation
scr_GATCATGTCCATCACC-1	scramble	pass	Immune	M2 Macrophage
scr_GATCCCTCAGCTGTTA-1	scramble	fail	excluded	no annotation
scr_GATCCCTTCTTGGAAC-1	scramble	fail	excluded	no annotation
scr_GATCGTATCACGAACT-1	scramble	fail	excluded	no annotation
scr_GATCGTATCGGCATCG-1	scramble	fail	excluded	no annotation
scr_GATGAGGAGCCGGATA-1	scramble	fail	excluded	no annotation
scr_GATGAGGCACTAGGCC-1	scramble	pass	CAF	iCAF
scr_GATGAGGCAGATCCTA-1	scramble	fail	excluded	no annotation
scr_GATGATCAGGTTCACT-1	scramble	pass	Immune	M2 Macrophage
scr_GATGATCCATTACGGT-1	scramble	pass	CAF	iCAF
scr_GATGATCGTGCTATTG-1	scramble	fail	excluded	no annotation
scr_GATGCTAAGAGTATAC-1	scramble	pass	CAF	apCAF
scr_GATGCTAGTGTGGTCC-1	scramble	pass	Immune	Mono/Mac 2
scr_GATGCTATCTATGTGG-1	scramble	pass	Immune	Neutrophil 1
scr_GATGCTATCTCCCATG-1	scramble	pass	Immune	Mono/Mac 2
scr_GATGGAGAGTGACCTT-1	scramble	pass	CAF	iCAF
scr_GATGGAGCAAGTGCTT-1	scramble	fail	excluded	no annotation
scr_GATGGAGGTAGACAGC-1	scramble	fail	excluded	no annotation
scr_GATGGAGTCACAATGC-1	scramble	pass	CAF	apCAF
scr_GATGTTGTCAGATTGC-1	scramble	pass	Immune	Neutrophil 1
scr_GATTCGAAGGTGATCG-1	scramble	pass	Immune	Mono/Mac 1
scr_GATTCGAGTGGATCGA-1	scramble	fail	excluded	no annotation
scr_GATTCGAGTTACCCAA-1	scramble	fail	excluded	no annotation
scr_GATTCTTTCTTTGCTA-1	scramble	pass	CAF	iCAF
scr_GATTGGTGTACGGATG-1	scramble	pass	Immune	Mono/Mac 2
scr_GATTGGTTCCACACAA-1	scramble	fail	excluded	no annotation
scr_GATTGGTTCCCTCTTT-1	scramble	pass	CAF	iCAF
scr_GATTGGTTCCTGATAG-1	scramble	pass	Immune	Mono/Mac 4
scr_GATTTCTTCCTCGATC-1	scramble	pass	CAF	iCAF
scr_GCAACATAGAGCAGCT-1	scramble	pass	Immune	Mono/Mac 1
scr_GCAACATCATCCTCAC-1	scramble	pass	Immune	B cell
scr_GCAACCGGTTCCAAAC-1	scramble	pass	Immune	M2 Macrophage
scr_GCACATAAGGATCACG-1	scramble	pass	Immune	M1 Macrophage
scr_GCACATAGTCATCAGT-1	scramble	pass	CAF	iCAF
scr_GCACATAGTGAAGCTG-1	scramble	fail	excluded	no annotation
scr_GCACATATCTCATTTG-1	scramble	fail	excluded	no annotation
scr_GCACGGTTCAAACCTG-1	scramble	fail	excluded	no annotation
scr_GCACGGTTCTTAGGAC-1	scramble	fail	excluded	no annotation
scr_GCACGTGGTAGATTAG-1	scramble	pass	Immune	M1 Macrophage
scr_GCACGTGGTCGCTGCA-1	scramble	pass	Immune	Mono/Mac 1
scr_GCACTAACAGACCAGA-1	scramble	pass	CAF	iCAF
scr_GCACTAAGTGCTGATT-1	scramble	pass	Immune	Mono/Mac 2
scr_GCACTAAGTGGTAATA-1	scramble	pass	Immune	Mono/Mac 1
scr_GCAGCCAAGACAGCGT-1	scramble	pass	Immune	M2 Macrophage
scr_GCAGCCACAAGCGGAT-1	scramble	fail	excluded	no annotation
scr_GCAGCCAGTGCACAAG-1	scramble	pass	Immune	Mono/Mac 1
scr_GCAGCCATCAAAGAAC-1	scramble	pass	Immune	M2 Macrophage
scr_GCAGCTGTCTAGAGCT-1	scramble	fail	excluded	no annotation
scr_GCAGGCTTCATAAGGA-1	scramble	pass	CAF	myCAF
scr_GCAGTTATCTGACGCG-1	scramble	fail	excluded	no annotation
scr_GCATCGGAGGCTTTCA-1	scramble	fail	excluded	no annotation
scr_GCATCTCAGACCAAGC-1	scramble	fail	excluded	no annotation
scr_GCATGATAGTACGAGC-1	scramble	pass	CAF	iCAF
scr_GCATGATCAGGATCTT-1	scramble	pass	Immune	Mono/Mac 3
scr_GCATGATCAGTTGCGC-1	scramble	pass	Immune	M2 Macrophage
scr_GCCAACGAGCATCCTA-1	scramble	pass	Immune	Neutrophil 1
scr_GCCAACGTCCACGTGG-1	scramble	pass	Immune	Neutrophil 1
scr_GCCAGCAAGTACGAGC-1	scramble	fail	excluded	no annotation
scr_GCCAGGTCACTACCGG-1	scramble	pass	Immune	Mono/Mac 2
scr_GCCAGTGAGACTGTTC-1	scramble	pass	CAF	iCAF
scr_GCCAGTGGTGACACAG-1	scramble	fail	excluded	no annotation
scr_GCCAGTGTCACGGGCT-1	scramble	pass	CAF	iCAF
scr_GCCAGTGTCGCTAAAC-1	scramble	pass	Immune	Mono/Mac 1
scr_GCCATGGCAAGCTGCC-1	scramble	pass	CAF	iCAF
scr_GCCATGGCAATCGCGC-1	scramble	pass	excluded	no annotation
scr_GCCATGGTCGAAATCC-1	scramble	fail	excluded	no annotation
scr_GCCATTCAGGCAGGGA-1	scramble	pass	Immune	Mono/Mac 4
scr_GCCATTCGTGAGACCA-1	scramble	pass	CAF	myCAF
scr_GCCATTCTCAGGGATG-1	scramble	fail	excluded	no annotation
scr_GCCCAGAAGATCGACG-1	scramble	pass	Immune	Mono/Mac 3
scr_GCCCAGAGTATCACGT-1	scramble	pass	Immune	Neutrophil 1
scr_GCCCAGAGTGCGAGTA-1	scramble	fail	excluded	no annotation
scr_GCCCAGATCTTCGCTG-1	scramble	fail	excluded	no annotation
scr_GCCCGAATCGTCAACA-1	scramble	pass	CAF	myCAF
scr_GCCGATGCATCTTTCA-1	scramble	pass	CAF	iCAF
scr_GCCGATGTCGAACTCA-1	scramble	pass	Immune	Mono/Mac 2
scr_GCCGTGACACCAGCTG-1	scramble	pass	CAF	iCAF
scr_GCCGTGATCTACTATC-1	scramble	pass	CAF	iCAF
scr_GCCTGTTAGCATCTTG-1	scramble	fail	excluded	no annotation
scr_GCCTGTTCAGTACTAC-1	scramble	fail	excluded	no annotation
scr_GCCTGTTGTATGTCTG-1	scramble	pass	CAF	iCAF
scr_GCCTGTTGTCCAAGAG-1	scramble	pass	Immune	Mono/Mac 2
scr_GCGAGAACAGCAGTAG-1	scramble	pass	Immune	Mono/Mac 2
scr_GCGAGAACAGCCCAGT-1	scramble	pass	Immune	Neutrophil 1
scr_GCGAGAAGTCAGCTTA-1	scramble	pass	CAF	iCAF
scr_GCGAGAAGTCTTGAGT-1	scramble	fail	excluded	no annotation
scr_GCGATCGCAAGCACCC-1	scramble	pass	Immune	M2 Macrophage
scr_GCGATCGGTGTTCATG-1	scramble	pass	CAF	iCAF
scr_GCGGAAACACAGTCAT-1	scramble	pass	Immune	Mono/Mac 2
scr_GCGGAAACATTCACAG-1	scramble	fail	excluded	no annotation
scr_GCGGAAAGTCTGTAGT-1	scramble	pass	CAF	iCAF
scr_GCGGATCAGAGAGAAC-1	scramble	pass	Immune	Mono/Mac 2
scr_GCGGATCAGCCATGCC-1	scramble	pass	Immune	Neutrophil 1
scr_GCGGATCAGCCTGAAG-1	scramble	pass	CAF	iCAF
scr_GCGGATCCAACCGATT-1	scramble	pass	CAF	iCAF
scr_GCGTGCAGTACTCCCT-1	scramble	fail	excluded	no annotation
scr_GCGTGCAGTGTTCAGT-1	scramble	pass	Immune	B cell
scr_GCGTTTCAGAGGTCAC-1	scramble	pass	Immune	M2 Macrophage
scr_GCGTTTCAGGTTGTTC-1	scramble	pass	Immune	Mono/Mac 2
scr_GCGTTTCCACCTGCGA-1	scramble	fail	excluded	no annotation
scr_GCGTTTCGTACGGGAT-1	scramble	pass	CAF	iCAF
scr_GCGTTTCGTAGTAAGT-1	scramble	pass	CAF	iCAF
scr_GCGTTTCTCGAGTGGA-1	scramble	pass	Immune	cDC1
scr_GCTACCTCAGAACTAA-1	scramble	pass	Immune	Mono/Mac 3
scr_GCTACCTTCGTCTACC-1	scramble	pass	excluded	Endothelial cell
scr_GCTCAAACAGTCTACA-1	scramble	pass	Immune	Mono/Mac 2
scr_GCTCAAAGTCAACCAT-1	scramble	pass	Immune	Mono/Mac 1
scr_GCTCAAAGTGAACCGA-1	scramble	fail	excluded	no annotation
scr_GCTCAAATCTTCGGAA-1	scramble	pass	Immune	cDC2
scr_GCTGAATAGACGCCAA-1	scramble	pass	Immune	Neutrophil 1
scr_GCTGAATTCGGCATAT-1	scramble	pass	excluded	Endothelial cell
scr_GCTGCAGAGAGTCAAT-1	scramble	pass	Immune	Mono/Mac 2
scr_GCTGCAGAGGTACTGG-1	scramble	fail	excluded	no annotation
scr_GCTGCAGAGGTGCGAT-1	scramble	pass	Immune	Mono/Mac 2
scr_GCTGCAGCATAACAGA-1	scramble	fail	excluded	no annotation
scr_GCTGGGTCATCTGTTT-1	scramble	pass	Immune	Neutrophil 1
scr_GCTTCACAGACAGTCG-1	scramble	fail	excluded	no annotation
scr_GCTTCACAGGCCTTCG-1	scramble	pass	CAF	iCAF
scr_GCTTCACAGTGCACAG-1	scramble	pass	Immune	cDC2
scr_GCTTGGGTCGCGTCGA-1	scramble	pass	Immune	Mono/Mac 2
scr_GCTTTCGAGATACCAA-1	scramble	pass	Immune	M2 Macrophage
scr_GCTTTCGCACGACAAG-1	scramble	fail	excluded	no annotation
scr_GCTTTCGTCATTACCT-1	scramble	fail	excluded	no annotation
scr_GGAACCCCAAGTCATC-1	scramble	pass	CAF	iCAF
scr_GGAACCCCATATCTCT-1	scramble	fail	excluded	no annotation
scr_GGAACCCGTGGCTTAT-1	scramble	fail	excluded	no annotation
scr_GGAACCCGTGTTCATG-1	scramble	fail	excluded	no annotation
scr_GGAAGTGAGAGTAACT-1	scramble	fail	excluded	no annotation
scr_GGAAGTGAGCCGCACT-1	scramble	fail	excluded	no annotation
scr_GGAAGTGAGCTAAACA-1	scramble	fail	excluded	no annotation
scr_GGAAGTGCATACTTTC-1	scramble	pass	Immune	B cell
scr_GGAAGTGGTTAGTTCG-1	scramble	fail	excluded	no annotation
scr_GGAATCTAGAACGTGC-1	scramble	fail	excluded	no annotation
scr_GGAATGGAGAGCAGCT-1	scramble	pass	CAF	iCAF
scr_GGACGTCAGATTGAGT-1	scramble	fail	excluded	no annotation
scr_GGAGAACCACGGGTAA-1	scramble	pass	Immune	Mono/Mac 2
scr_GGAGAACGTTATAGCC-1	scramble	fail	excluded	no annotation
scr_GGAGAACTCAAGAGTA-1	scramble	fail	excluded	no annotation
scr_GGAGAACTCGAACTCA-1	scramble	fail	excluded	no annotation
scr_GGAGAACTCTCATGCC-1	scramble	fail	excluded	no annotation
scr_GGAGAACTCTGGTTGA-1	scramble	fail	excluded	no annotation
scr_GGAGATGTCGAAGCCC-1	scramble	pass	CAF	apCAF
scr_GGAGATGTCGCATGAT-1	scramble	pass	Immune	M1 Macrophage
scr_GGAGCAAAGCCAAGCA-1	scramble	pass	CAF	iCAF
scr_GGAGCAAAGTGCTACT-1	scramble	fail	excluded	no annotation
scr_GGAGCAAGTATCCTTT-1	scramble	fail	excluded	no annotation
scr_GGAGGATCAAGTGCTT-1	scramble	pass	CAF	iCAF
scr_GGAGGATCAATCACGT-1	scramble	pass	CAF	iCAF
scr_GGAGGATTCGCAGAGA-1	scramble	fail	excluded	no annotation
scr_GGAGGATTCTCAGTCC-1	scramble	pass	CAF	iCAF
scr_GGAGGTATCCTAGCTC-1	scramble	fail	excluded	no annotation
scr_GGATCTACATCATCTT-1	scramble	fail	excluded	no annotation
scr_GGATGTTCATAAGCAA-1	scramble	pass	Immune	Mono/Mac 2
scr_GGATGTTGTACCCAGC-1	scramble	fail	excluded	no annotation
scr_GGATGTTGTTCCTACC-1	scramble	pass	Immune	Neutrophil 1
scr_GGATGTTTCCTTCTAA-1	scramble	fail	excluded	no annotation
scr_GGCACGTAGTTACGTC-1	scramble	pass	Immune	Mono/Mac 2
scr_GGCAGTCTCCTTTAGT-1	scramble	pass	Immune	Mono/Mac 3
scr_GGCGTCATCTTAATCC-1	scramble	fail	excluded	no annotation
scr_GGCTGTGAGTCTTCCC-1	scramble	pass	CAF	iCAF
scr_GGCTGTGCAATATCCG-1	scramble	fail	excluded	no annotation
scr_GGCTGTGGTCTCCTGT-1	scramble	pass	CAF	iCAF
scr_GGCTGTGTCATCTATC-1	scramble	pass	Immune	Neutrophil 1
scr_GGCTGTGTCGATTTCT-1	scramble	pass	CAF	iCAF
scr_GGCTTGGGTGATACCT-1	scramble	pass	CAF	iCAF
scr_GGCTTGGGTGCAACAG-1	scramble	pass	Immune	Mono/Mac 1
scr_GGCTTGGTCAGTCATG-1	scramble	pass	Immune	Mono/Mac 1
scr_GGCTTTCGTCAAGGCA-1	scramble	pass	CAF	iCAF
scr_GGCTTTCTCAACTGAC-1	scramble	pass	Immune	Mono/Mac 1
scr_GGGAAGTAGCGCCGTT-1	scramble	fail	excluded	no annotation
scr_GGGAAGTAGGGCTAAC-1	scramble	pass	Immune	M2 Macrophage
scr_GGGAAGTCATCCGAAT-1	scramble	pass	Immune	M2 Macrophage
scr_GGGAAGTTCATTTCGT-1	scramble	fail	excluded	no annotation
scr_GGGACAAAGGATGTTA-1	scramble	pass	CAF	iCAF
scr_GGGACAACAACCTATG-1	scramble	fail	excluded	no annotation
scr_GGGACAACATCGGATT-1	scramble	pass	Immune	Mono/Mac 2
scr_GGGACAAGTGCATTAC-1	scramble	pass	Immune	Mono/Mac 2
scr_GGGACAAGTGGAGGTT-1	scramble	pass	CAF	myCAF
scr_GGGACAAGTTCTATCT-1	scramble	pass	Immune	M1 Macrophage
scr_GGGACCTCAAGAAACT-1	scramble	pass	CAF	iCAF
scr_GGGACCTCACATGAAA-1	scramble	fail	excluded	no annotation
scr_GGGACCTTCATACAGC-1	scramble	fail	excluded	no annotation
scr_GGGACCTTCGGCGATC-1	scramble	fail	excluded	no annotation
scr_GGGACCTTCGTTTACT-1	scramble	pass	excluded	Endothelial cell
scr_GGGACCTTCTCGGTAA-1	scramble	pass	Immune	Mono/Mac 1
scr_GGGACTCAGACTAGAT-1	scramble	pass	excluded	no annotation
scr_GGGACTCGTCCTCCTA-1	scramble	pass	Immune	M1 Macrophage
scr_GGGAGATAGCACGGAT-1	scramble	fail	excluded	no annotation
scr_GGGAGATAGCTATCCA-1	scramble	pass	CAF	iCAF
scr_GGGAGATCACAGTCAT-1	scramble	pass	CAF	iCAF
scr_GGGAGATCACCTCTGT-1	scramble	pass	CAF	iCAF
scr_GGGAGATCATAATGAG-1	scramble	pass	CAF	iCAF
scr_GGGAGTAAGGAACTCG-1	scramble	fail	excluded	no annotation
scr_GGGAGTACAAGTATCC-1	scramble	pass	CAF	iCAF
scr_GGGAGTACACTGTGAT-1	scramble	pass	Immune	Mono/Mac 2
scr_GGGAGTAGTACGCGTC-1	scramble	fail	excluded	no annotation
scr_GGGATCCGTAGCGTAG-1	scramble	pass	Immune	M2 Macrophage
scr_GGGATCCTCGGTAACT-1	scramble	pass	CAF	iCAF
scr_GGGCCATCAGCTGTGC-1	scramble	fail	excluded	no annotation
scr_GGGCCATGTGAACTAA-1	scramble	pass	CAF	iCAF
scr_GGGCGTTTCTCATGGA-1	scramble	pass	CAF	iCAF
scr_GGGCTACAGATGAAGG-1	scramble	fail	excluded	no annotation
scr_GGGCTACAGGGACACT-1	scramble	pass	excluded	Endothelial cell
scr_GGGCTACGTTTACCAG-1	scramble	fail	excluded	no annotation
scr_GGGCTACTCTTTCCAA-1	scramble	pass	Immune	Mono/Mac 1
scr_GGGCTCAGTCGTGGAA-1	scramble	fail	excluded	no annotation
scr_GGGTAGAGTTGGGCCT-1	scramble	fail	excluded	no annotation
scr_GGGTAGATCCCGTTCA-1	scramble	pass	CAF	iCAF
scr_GGGTATTAGAAGAGCA-1	scramble	fail	excluded	no annotation
scr_GGGTATTCATACAGCT-1	scramble	pass	CAF	iCAF
scr_GGGTATTGTGAGTCAG-1	scramble	fail	excluded	no annotation
scr_GGGTATTTCCTTATAC-1	scramble	pass	Immune	Mono/Mac 1
scr_GGGTCACCATATGGCT-1	scramble	fail	excluded	no annotation
scr_GGGTCACGTGTACAGG-1	scramble	fail	excluded	no annotation
scr_GGGTCTGCAGAGGAAA-1	scramble	pass	CAF	iCAF
scr_GGGTCTGGTAGGTGCA-1	scramble	pass	CAF	iCAF
scr_GGGTCTGTCGGATACT-1	scramble	fail	excluded	no annotation
scr_GGGTCTGTCGGCACTG-1	scramble	fail	excluded	no annotation
scr_GGGTGTCTCGTGCAGC-1	scramble	fail	excluded	no annotation
scr_GGGTTATAGTTCGGTT-1	scramble	fail	excluded	no annotation
scr_GGGTTATCAGTAGAGC-1	scramble	fail	excluded	no annotation
scr_GGGTTATGTCACGCTG-1	scramble	fail	excluded	no annotation
scr_GGGTTATGTTGTATGC-1	scramble	pass	CAF	iCAF
scr_GGGTTTAAGCTGGAGT-1	scramble	fail	excluded	no annotation
scr_GGGTTTACAAGAGATT-1	scramble	pass	CAF	iCAF
scr_GGGTTTACAAGGGCAT-1	scramble	pass	Immune	Mono/Mac 2
scr_GGGTTTAGTTGCTCCT-1	scramble	pass	CAF	iCAF
scr_GGTAACTAGCGTCGAA-1	scramble	pass	Immune	Mono/Mac 1
scr_GGTAACTCAAGAAACT-1	scramble	pass	CAF	iCAF
scr_GGTAACTGTATACCCA-1	scramble	fail	excluded	no annotation
scr_GGTAACTGTCTGGTTA-1	scramble	fail	excluded	no annotation
scr_GGTAACTTCGCTTTAT-1	scramble	pass	Immune	Mono/Mac 3
scr_GGTAATCGTGTCTAAC-1	scramble	pass	CAF	iCAF
scr_GGTAATCTCCTAGCCT-1	scramble	pass	Immune	Neutrophil 1
scr_GGTAGAGAGCATACTC-1	scramble	pass	CAF	iCAF
scr_GGTAGAGAGGGTCTTT-1	scramble	pass	Immune	Mono/Mac 2
scr_GGTAGAGGTTGGAGAC-1	scramble	fail	excluded	no annotation
scr_GGTCACGAGCGACATG-1	scramble	pass	Immune	Mono/Mac 1
scr_GGTCACGGTGTTCCAA-1	scramble	pass	CAF	iCAF
scr_GGTCTGGAGAGTTCGG-1	scramble	pass	Immune	M2 Macrophage
scr_GGTCTGGCACAGTCCG-1	scramble	pass	Immune	cDC2
scr_GGTCTGGCAGTCTCTC-1	scramble	pass	Immune	cDC2
scr_GGTGAAGCATCGGTTA-1	scramble	pass	CAF	iCAF
scr_GGTGAAGGTAACTAAG-1	scramble	pass	CAF	iCAF
scr_GGTGAAGGTTGCCTAA-1	scramble	fail	excluded	no annotation
scr_GGTGAAGTCGAGATAA-1	scramble	pass	Immune	Neutrophil 1
scr_GGTGATTTCAATGTCG-1	scramble	pass	Immune	Mono/Mac 2
scr_GGTGGCTAGCAGTAAT-1	scramble	pass	CAF	iCAF
scr_GGTGGCTAGCCGCACT-1	scramble	fail	excluded	no annotation
scr_GGTGGCTCATTCTTCA-1	scramble	pass	CAF	iCAF
scr_GGTGTCGAGACTAGAT-1	scramble	pass	Immune	M2 Macrophage
scr_GGTGTCGTCATCCCGT-1	scramble	fail	excluded	no annotation
scr_GGTGTTAGTCTAATCG-1	scramble	pass	Immune	Mono/Mac 2
scr_GGTGTTAGTTTACACG-1	scramble	pass	CAF	iCAF
scr_GGTTCTCGTTCCTACC-1	scramble	pass	Immune	cDC2
scr_GGTTCTCTCACGGACC-1	scramble	fail	excluded	no annotation
scr_GGTTGTAAGCCAGACA-1	scramble	pass	Immune	Mono/Mac 1
scr_GTAACACTCGGTATGT-1	scramble	pass	CAF	iCAF
scr_GTAAGTCAGCGACTGA-1	scramble	pass	CAF	iCAF
scr_GTAATCGAGTTAACGA-1	scramble	pass	Immune	Mono/Mac 4
scr_GTAATCGGTGCTTATG-1	scramble	pass	CAF	iCAF
scr_GTAATCGTCTACTTCA-1	scramble	pass	Immune	Neutrophil 1
scr_GTAATGCAGTCCGCCA-1	scramble	pass	Immune	Mono/Mac 1
scr_GTAATGCTCCATACAG-1	scramble	pass	CAF	iCAF
scr_GTAATGCTCTGGTGGC-1	scramble	pass	Immune	Mono/Mac 2
scr_GTACAACAGAGGTCGT-1	scramble	pass	excluded	Endothelial cell
scr_GTACAGTTCTCGGCTT-1	scramble	pass	CAF	iCAF
scr_GTAGAAAGTAATACCC-1	scramble	pass	CAF	iCAF
scr_GTAGAGGAGAGACAAG-1	scramble	fail	excluded	no annotation
scr_GTAGAGGAGTCGAAGC-1	scramble	pass	Immune	Mono/Mac 2
scr_GTAGAGGGTATGCTAC-1	scramble	pass	CAF	iCAF
scr_GTAGAGGTCTAGAGCT-1	scramble	fail	excluded	no annotation
scr_GTAGAGGTCTCCGATC-1	scramble	fail	excluded	no annotation
scr_GTAGAGGTCTTACGTT-1	scramble	pass	Immune	Mono/Mac 1
scr_GTAGATCCATACAGCT-1	scramble	pass	CAF	iCAF
scr_GTAGATCTCATCACAG-1	scramble	pass	CAF	iCAF
scr_GTAGCTAGTCTGATCA-1	scramble	pass	Immune	Mono/Mac 4
scr_GTAGGAGAGGACTTCT-1	scramble	fail	excluded	no annotation
scr_GTAGGAGAGTAGGGTC-1	scramble	fail	excluded	no annotation
scr_GTAGGAGCAGACTGCC-1	scramble	pass	Immune	M2 Macrophage
scr_GTAGGAGGTGAGTCAG-1	scramble	fail	excluded	no annotation
scr_GTAGGTTCAGCCTATA-1	scramble	pass	CAF	iCAF
scr_GTAGGTTGTCCAGTTA-1	scramble	fail	excluded	no annotation
scr_GTAGGTTGTCTAACGT-1	scramble	pass	Immune	Mono/Mac 1
scr_GTAGTACCAATTTCTC-1	scramble	fail	excluded	no annotation
scr_GTATTGGAGGTGGCTA-1	scramble	fail	excluded	no annotation
scr_GTATTGGGTTACAGCT-1	scramble	pass	CAF	iCAF
scr_GTATTTCAGCGTACAG-1	scramble	fail	excluded	no annotation
scr_GTATTTCGTTTCGATG-1	scramble	pass	CAF	iCAF
scr_GTATTTCTCAACTACG-1	scramble	fail	excluded	no annotation
scr_GTATTTCTCGCGGACT-1	scramble	pass	Immune	Neutrophil 1
scr_GTATTTCTCTCGGGAC-1	scramble	pass	CAF	iCAF
scr_GTCAAACAGGTTACCT-1	scramble	pass	Immune	Neutrophil 1
scr_GTCAAACAGTTTGCTG-1	scramble	fail	excluded	no annotation
scr_GTCAAACCAAGTGCAG-1	scramble	fail	excluded	no annotation
scr_GTCAAGTAGTTACGGG-1	scramble	fail	excluded	no annotation
scr_GTCAAGTTCACTGGGC-1	scramble	pass	Immune	M1 Macrophage
scr_GTCAAGTTCGTCCATC-1	scramble	pass	Immune	Mono/Mac 3
scr_GTCACGGCACAAAGTA-1	scramble	fail	excluded	no annotation
scr_GTCACGGCAGGCGAAT-1	scramble	pass	excluded	Endothelial cell
scr_GTCACGGTCTTTGCAT-1	scramble	pass	Immune	Mono/Mac 3
scr_GTCACTCAGGACTGGT-1	scramble	pass	Immune	M2 Macrophage
scr_GTCACTCTCTGCTTAT-1	scramble	fail	excluded	no annotation
scr_GTCAGCGAGAGATTCA-1	scramble	pass	Immune	M2 Macrophage
scr_GTCAGCGCAAAGCTCT-1	scramble	pass	Immune	Mono/Mac 3
scr_GTCAGCGCATTGGGAG-1	scramble	pass	Immune	Mono/Mac 4
scr_GTCAGCGGTTGATCGT-1	scramble	fail	excluded	no annotation
scr_GTCATCCAGACGAAGA-1	scramble	pass	Immune	M2 Macrophage
scr_GTCATCCAGTACAGAT-1	scramble	pass	Immune	Mono/Mac 2
scr_GTCATCCCACAGGATG-1	scramble	pass	Immune	Mono/Mac 1
scr_GTCATCCGTCGAGTGA-1	scramble	pass	Immune	Mono/Mac 2
scr_GTCATGACAACAGCTT-1	scramble	fail	excluded	no annotation
scr_GTCATGAGTCCTATAG-1	scramble	pass	CAF	iCAF
scr_GTCATTTAGGGATCTG-1	scramble	pass	Immune	Mono/Mac 1
scr_GTCATTTCACTCCCTA-1	scramble	pass	CAF	iCAF
scr_GTCATTTGTATTGCCA-1	scramble	fail	excluded	no annotation
scr_GTCATTTTCGTGGGAA-1	scramble	fail	excluded	no annotation
scr_GTCCACTTCAAGCCCG-1	scramble	fail	excluded	no annotation
scr_GTCCACTTCTCAAAGC-1	scramble	fail	excluded	no annotation
scr_GTCCCATAGGTAAGAG-1	scramble	fail	excluded	no annotation
scr_GTCCCATCAATCCAGT-1	scramble	pass	CAF	iCAF
scr_GTCCTCAAGACGATAT-1	scramble	fail	excluded	no annotation
scr_GTCCTCAAGGCGCTTC-1	scramble	fail	excluded	no annotation
scr_GTCCTCAGTCACATTG-1	scramble	fail	excluded	no annotation
scr_GTCCTCAGTGGAACCA-1	scramble	fail	excluded	no annotation
scr_GTCCTCAGTTTATGCG-1	scramble	pass	Immune	Neutrophil 1
scr_GTCGAATAGACCTGGA-1	scramble	pass	CAF	iCAF
scr_GTCGAATAGTTCATGC-1	scramble	pass	CAF	iCAF
scr_GTCGAATCAAAGTATG-1	scramble	pass	CAF	iCAF
scr_GTCGAATGTAATGCGG-1	scramble	pass	Immune	M2 Macrophage
scr_GTCGTAAGTATCTTCT-1	scramble	fail	excluded	no annotation
scr_GTCGTAAGTCAATGGG-1	scramble	fail	excluded	no annotation
scr_GTCGTAATCACCCTTG-1	scramble	fail	excluded	no annotation
scr_GTCGTAATCAGACAAA-1	scramble	pass	excluded	Endothelial cell
scr_GTCGTTCAGCTAGAAT-1	scramble	pass	CAF	myCAF
scr_GTCGTTCGTAGGGAGG-1	scramble	fail	excluded	no annotation
scr_GTCGTTCGTCATCGGC-1	scramble	fail	excluded	no annotation
scr_GTCGTTCGTGCATACT-1	scramble	pass	Immune	Neutrophil 1
scr_GTCTACCAGAAGGGAT-1	scramble	fail	excluded	no annotation
scr_GTCTACCCAATGTCTG-1	scramble	pass	CAF	iCAF
scr_GTCTACCGTCCACTCT-1	scramble	pass	CAF	iCAF
scr_GTCTACCTCACTTTGT-1	scramble	pass	Immune	cDC2
scr_GTCTGTCGTTTCGGCG-1	scramble	fail	excluded	no annotation
scr_GTCTGTCTCGTGCTCT-1	scramble	fail	excluded	no annotation
scr_GTCTTTACAACGAGGT-1	scramble	fail	excluded	no annotation
scr_GTCTTTACAATTCTTC-1	scramble	fail	excluded	no annotation
scr_GTCTTTAGTCGGTACC-1	scramble	pass	CAF	myCAF
scr_GTCTTTATCATGGGAG-1	scramble	pass	Immune	Mono/Mac 1
scr_GTGACGCAGCATGATA-1	scramble	fail	excluded	no annotation
scr_GTGACGCCAGGCGAAT-1	scramble	fail	excluded	no annotation
scr_GTGACGCTCAAGAATG-1	scramble	fail	excluded	no annotation
scr_GTGAGCCGTAGGTCAG-1	scramble	pass	CAF	iCAF
scr_GTGAGCCGTTCAGCTA-1	scramble	fail	excluded	no annotation
scr_GTGAGCCTCGTCAGAT-1	scramble	pass	CAF	iCAF
scr_GTGAGGAAGTTGGCGA-1	scramble	pass	CAF	iCAF
scr_GTGAGGAGTATTGAGA-1	scramble	fail	excluded	no annotation
scr_GTGAGTTCACTGAGGA-1	scramble	fail	excluded	no annotation
scr_GTGAGTTGTGGCAGAT-1	scramble	fail	excluded	no annotation
scr_GTGAGTTTCCCAATAG-1	scramble	pass	CAF	iCAF
scr_GTGCACGAGCGTCTCG-1	scramble	pass	CAF	iCAF
scr_GTGCACGAGGTTATAG-1	scramble	pass	Immune	Mono/Mac 2
scr_GTGCACGTCAGGTAAA-1	scramble	pass	excluded	Endothelial cell
scr_GTGCACGTCCCATTCG-1	scramble	fail	excluded	no annotation
scr_GTGCACGTCTCGACGG-1	scramble	fail	excluded	no annotation
scr_GTGCAGCAGGAGGGTG-1	scramble	pass	CAF	iCAF
scr_GTGCTTCAGGACAACC-1	scramble	fail	excluded	no annotation
scr_GTGCTTCGTAACTTCG-1	scramble	pass	Immune	Mono/Mac 1
scr_GTGCTTCGTCATCACA-1	scramble	pass	Immune	cDC2
scr_GTGCTTCTCAAGCCGC-1	scramble	pass	Immune	Neutrophil 1
scr_GTGCTTCTCAGCACCG-1	scramble	pass	Immune	Mono/Mac 2
scr_GTGGAAGCAACAAAGT-1	scramble	pass	Immune	M1 Macrophage
scr_GTGGAAGCAATCTAGC-1	scramble	pass	excluded	Endothelial cell
scr_GTGGAAGGTTTACGTG-1	scramble	pass	CAF	iCAF
scr_GTGGAAGTCCATAGGT-1	scramble	pass	CAF	iCAF
scr_GTGGAAGTCCCTCTAG-1	scramble	pass	Immune	Mono/Mac 1
scr_GTGGAGAGTAACCCGC-1	scramble	pass	CAF	iCAF
scr_GTGGAGAGTCCGATCG-1	scramble	pass	CAF	iCAF
scr_GTGGAGAGTTGTGGAG-1	scramble	fail	excluded	no annotation
scr_GTGGAGATCACACCCT-1	scramble	fail	excluded	no annotation
scr_GTGGAGATCCATTGTT-1	scramble	pass	CAF	myCAF
scr_GTGGCGTCAGATTTCG-1	scramble	fail	excluded	no annotation
scr_GTGGCGTGTAAGGCTG-1	scramble	fail	excluded	no annotation
scr_GTGGCGTGTATCGAGG-1	scramble	pass	CAF	iCAF
scr_GTGGCGTTCCATTCGC-1	scramble	fail	excluded	no annotation
scr_GTGGGAACAAATCGGG-1	scramble	fail	excluded	no annotation
scr_GTGGTTAAGTAAGGGA-1	scramble	fail	excluded	no annotation
scr_GTGGTTATCTCCTGTG-1	scramble	pass	CAF	iCAF
scr_GTGTAACTCTTCGTGC-1	scramble	pass	Immune	Mono/Mac 1
scr_GTGTCCTCATGCGTGC-1	scramble	pass	CAF	iCAF
scr_GTGTGATAGTCGTTAC-1	scramble	fail	excluded	no annotation
scr_GTGTGGCGTCATAAAG-1	scramble	pass	CAF	iCAF
scr_GTGTTAGGTCAGGTAG-1	scramble	fail	excluded	no annotation
scr_GTGTTAGGTCATAGTC-1	scramble	pass	CAF	iCAF
scr_GTGTTCCAGGGTAATT-1	scramble	pass	CAF	iCAF
scr_GTGTTCCGTACCTTCC-1	scramble	pass	Immune	cDC2
scr_GTGTTCCGTTCCTTGC-1	scramble	pass	Immune	M2 Macrophage
scr_GTTACAGCAACAGCTT-1	scramble	pass	CAF	iCAF
scr_GTTACAGGTCAGACTT-1	scramble	fail	excluded	no annotation
scr_GTTACAGGTCTGTGTA-1	scramble	pass	Immune	Mono/Mac 2
scr_GTTACAGGTGCGTCGT-1	scramble	fail	excluded	no annotation
scr_GTTACAGTCGACTCCT-1	scramble	fail	excluded	no annotation
scr_GTTACCCAGAAACCAT-1	scramble	fail	excluded	no annotation
scr_GTTACCCAGACCAAAT-1	scramble	pass	Immune	Mono/Mac 1
scr_GTTACCCAGACGGATC-1	scramble	fail	excluded	no annotation
scr_GTTACCCAGCAGCGAT-1	scramble	pass	CAF	iCAF
scr_GTTACGACAGCTACTA-1	scramble	fail	excluded	no annotation
scr_GTTACGAGTCATTGCA-1	scramble	fail	excluded	no annotation
scr_GTTACGATCGAGTACT-1	scramble	pass	Immune	Mono/Mac 2
scr_GTTACGATCTTTGCTA-1	scramble	pass	Immune	Neutrophil 1
scr_GTTAGACAGGTCGTAG-1	scramble	fail	excluded	no annotation
scr_GTTAGACCACCTCTAC-1	scramble	pass	Immune	Neutrophil 1
scr_GTTAGACGTAGGTACG-1	scramble	pass	CAF	myCAF
scr_GTTAGACTCATGCTAG-1	scramble	fail	excluded	no annotation
scr_GTTAGTGAGCCTCTTC-1	scramble	pass	excluded	Endothelial cell
scr_GTTCATTCAAACGTGG-1	scramble	pass	Immune	Mono/Mac 2
scr_GTTCATTCATACTGTG-1	scramble	pass	Immune	Mono/Mac 2
scr_GTTCATTGTTGGATCT-1	scramble	fail	excluded	no annotation
scr_GTTCATTTCAGTAGGG-1	scramble	fail	excluded	no annotation
scr_GTTCATTTCTGACAGT-1	scramble	fail	excluded	no annotation
scr_GTTCATTTCTGTCGCT-1	scramble	pass	Immune	Mono/Mac 2
scr_GTTCCGTCACCAGCGT-1	scramble	pass	Immune	M2 Macrophage
scr_GTTCCGTGTAAGGTCG-1	scramble	pass	CAF	iCAF
scr_GTTCCGTGTTGCATAC-1	scramble	fail	excluded	no annotation
scr_GTTCCGTGTTGGACTT-1	scramble	pass	Immune	M1 Macrophage
scr_GTTCCGTTCGAGAGAC-1	scramble	fail	excluded	no annotation
scr_GTTCCGTTCTGGGCAC-1	scramble	pass	Immune	Mono/Mac 3
scr_GTTCGCTGTTCTCAGA-1	scramble	fail	excluded	no annotation
scr_GTTCGCTGTTCTCCCA-1	scramble	pass	CAF	iCAF
scr_GTTCTATAGTCGAAAT-1	scramble	pass	Immune	Mono/Mac 2
scr_GTTCTATCATGGCTAT-1	scramble	pass	excluded	no annotation
scr_GTTCTATCATGGTACT-1	scramble	fail	excluded	no annotation
scr_GTTCTATTCTGAATGC-1	scramble	pass	CAF	iCAF
scr_GTTGAACAGGCAGGTT-1	scramble	fail	excluded	no annotation
scr_GTTGCGGGTAATCAGA-1	scramble	fail	excluded	no annotation
scr_GTTGCGGTCATCTCTA-1	scramble	pass	CAF	iCAF
scr_GTTGCTCAGATTCGAA-1	scramble	fail	excluded	no annotation
scr_GTTGCTCAGTGAGTGC-1	scramble	fail	excluded	no annotation
scr_GTTGCTCGTTGTCTAG-1	scramble	pass	excluded	no annotation
scr_GTTGTAGAGCCAGAGT-1	scramble	pass	Immune	Mono/Mac 2
scr_GTTGTAGCATGGGCAA-1	scramble	pass	CAF	iCAF
scr_GTTGTAGTCGATGGAG-1	scramble	fail	excluded	no annotation
scr_GTTGTCCCAACCGTGC-1	scramble	fail	excluded	no annotation
scr_GTTGTCCCACATGAAA-1	scramble	pass	excluded	Endothelial cell
scr_GTTGTCCTCAGGTAAA-1	scramble	fail	excluded	no annotation
scr_GTTGTGACATGTACGT-1	scramble	pass	Immune	cDC2
scr_GTTTACTAGAACGTGC-1	scramble	pass	Immune	Mono/Mac 4
scr_GTTTACTAGCGCATCC-1	scramble	fail	excluded	no annotation
scr_GTTTACTAGCTCGGCT-1	scramble	fail	excluded	no annotation
scr_GTTTACTCAGGAATCG-1	scramble	fail	excluded	no annotation
scr_GTTTGGACAATGAGCG-1	scramble	pass	CAF	iCAF
scr_TAACACGAGCAAACAT-1	scramble	fail	excluded	no annotation
scr_TAACCAGAGGCAGCTA-1	scramble	pass	Immune	M2 Macrophage
scr_TAACCAGTCTCTATGT-1	scramble	pass	CAF	iCAF
scr_TAACGACAGTTTGAGA-1	scramble	pass	Immune	cDC2
scr_TAACGACCACAAGCCC-1	scramble	fail	excluded	no annotation
scr_TAACGACCACAGTCCG-1	scramble	pass	Immune	Mono/Mac 2
scr_TAACTTCAGTTCTCTT-1	scramble	fail	excluded	no annotation
scr_TAACTTCGTCTGCATA-1	scramble	fail	excluded	no annotation
scr_TAACTTCTCAAGAAAC-1	scramble	pass	Immune	Mono/Mac 1
scr_TAACTTCTCGACCATA-1	scramble	pass	Immune	Neutrophil 1
scr_TAACTTCTCGATTTCT-1	scramble	pass	CAF	iCAF
scr_TAAGCACAGGGTAATT-1	scramble	fail	excluded	no annotation
scr_TAAGCACCAATTGAGA-1	scramble	pass	excluded	Endothelial cell
scr_TAAGCACGTAGAGTTA-1	scramble	pass	CAF	iCAF
scr_TAAGCACGTCGAATGG-1	scramble	pass	Immune	cDC2
scr_TAAGCACGTTCTCGTC-1	scramble	fail	excluded	no annotation
scr_TAAGCCAAGTTAGTAG-1	scramble	fail	excluded	no annotation
scr_TAAGCCAGTCCGGTGT-1	scramble	pass	CAF	iCAF
scr_TAAGCGTAGTCACTGT-1	scramble	pass	CAF	myCAF
scr_TAAGCGTTCAAGTCGT-1	scramble	pass	CAF	iCAF
scr_TAAGTCGCACGCGGTT-1	scramble	pass	Immune	Mono/Mac 2
scr_TAAGTCGTCAGCGGAA-1	scramble	pass	CAF	iCAF
scr_TAATCTCAGATGCCGA-1	scramble	pass	Immune	M2 Macrophage
scr_TAATCTCCACGCTATA-1	scramble	fail	excluded	no annotation
scr_TAATCTCTCCATAAGC-1	scramble	pass	excluded	Endothelial cell
scr_TAATCTCTCTCTTAAC-1	scramble	pass	Immune	Neutrophil 1
scr_TAATTCCAGCGCATCC-1	scramble	fail	excluded	no annotation
scr_TAATTCCAGTAGCTCT-1	scramble	pass	Immune	Mono/Mac 4
scr_TAATTCCCACAACGAG-1	scramble	pass	CAF	myCAF
scr_TAATTCCTCAAAGGAT-1	scramble	pass	CAF	iCAF
scr_TACAACGAGTAGTGCG-1	scramble	pass	Immune	Mono/Mac 1
scr_TACAACGAGTATGCAA-1	scramble	fail	excluded	no annotation
scr_TACAACGGTGCGGATA-1	scramble	pass	CAF	iCAF
scr_TACAACGGTGTCTTCC-1	scramble	pass	CAF	iCAF
scr_TACAACGTCATGCGGC-1	scramble	fail	excluded	no annotation
scr_TACACCCAGTTGGCTT-1	scramble	pass	CAF	myCAF
scr_TACACCCCAGGAATAT-1	scramble	pass	Immune	B cell
scr_TACACCCGTCTCAGGC-1	scramble	pass	Immune	Mono/Mac 1
scr_TACACCCTCACCTTGC-1	scramble	pass	Immune	M2 Macrophage
scr_TACACCCTCTAGCCAA-1	scramble	fail	excluded	no annotation
scr_TACACCCTCTATTGTC-1	scramble	pass	Immune	Mono/Mac 2
scr_TACAGGTAGTGTTGTC-1	scramble	pass	Immune	M2 Macrophage
scr_TACAGGTGTGAAGCGT-1	scramble	fail	excluded	no annotation
scr_TACAGGTGTGGCAGAT-1	scramble	pass	Immune	Neutrophil 1
scr_TACATTCAGAGAGCAA-1	scramble	pass	CAF	iCAF
scr_TACATTCCACACGCCA-1	scramble	pass	CAF	iCAF
scr_TACATTCCAGGCTCTG-1	scramble	pass	CAF	iCAF
scr_TACCCACAGACCAAGC-1	scramble	pass	Immune	cDC2
scr_TACCCGTAGTAACCGG-1	scramble	pass	CAF	myCAF
scr_TACCGGGAGAGGGCGA-1	scramble	pass	CAF	iCAF
scr_TACCGGGCAAAGCTCT-1	scramble	pass	CAF	iCAF
scr_TACCGGGTCGCCTTGT-1	scramble	fail	excluded	no annotation
scr_TACCTCGGTACTGCCG-1	scramble	fail	excluded	no annotation
scr_TACCTGCCAAATGAGT-1	scramble	pass	Immune	M2 Macrophage
scr_TACCTGCCACCTTCCA-1	scramble	pass	excluded	Endothelial cell
scr_TACCTGCTCATGAAAG-1	scramble	pass	CAF	iCAF
scr_TACCTGCTCGGATTAC-1	scramble	pass	Immune	Neutrophil 2
scr_TACGCTCCATAATCCG-1	scramble	pass	excluded	no annotation
scr_TACGGGCGTAGTCGGA-1	scramble	pass	CAF	iCAF
scr_TACGGGCTCAAGGTGG-1	scramble	pass	Immune	M2 Macrophage
scr_TACGGTACAGGAGGAG-1	scramble	pass	CAF	iCAF
scr_TACGGTAGTCTTTATC-1	scramble	pass	CAF	iCAF
scr_TACGGTAGTGCCGGTT-1	scramble	pass	CAF	iCAF
scr_TACGGTATCGTGGGAA-1	scramble	pass	Immune	M2 Macrophage
scr_TACGTCCCACTCATAG-1	scramble	fail	excluded	no annotation
scr_TACGTCCCAGATACCT-1	scramble	fail	excluded	no annotation
scr_TACGTCCCAGATCACT-1	scramble	pass	CAF	iCAF
scr_TACGTCCGTGGACAGT-1	scramble	fail	excluded	no annotation
scr_TACGTCCTCCTGATAG-1	scramble	pass	CAF	iCAF
scr_TACTGCCTCTCCCTAG-1	scramble	pass	Immune	Mono/Mac 1
scr_TACTTACAGAGCTTTC-1	scramble	fail	excluded	no annotation
scr_TACTTACAGGTTTACC-1	scramble	pass	Immune	M2 Macrophage
scr_TACTTACAGTTTGCTG-1	scramble	pass	Immune	Mono/Mac 1
scr_TACTTACCATTGAAGA-1	scramble	fail	excluded	no annotation
scr_TACTTCAAGGAAGTGA-1	scramble	fail	excluded	no annotation
scr_TACTTCACACGAAAGC-1	scramble	fail	excluded	no annotation
scr_TACTTCACAGTCACGC-1	scramble	fail	excluded	no annotation
scr_TACTTCATCGCCCAGA-1	scramble	pass	Immune	Mono/Mac 1
scr_TACTTGTAGTTACGGG-1	scramble	pass	CAF	iCAF
scr_TACTTGTCACGTGTGC-1	scramble	fail	excluded	no annotation
scr_TACTTGTCACTTCATT-1	scramble	pass	Immune	T cell
scr_TACTTGTTCCTTCGAC-1	scramble	pass	Immune	Neutrophil 1
scr_TACTTGTTCGGTAAGG-1	scramble	fail	excluded	no annotation
scr_TACTTGTTCTAGTACG-1	scramble	pass	CAF	iCAF
scr_TACTTGTTCTCTCTTC-1	scramble	pass	Immune	Mono/Mac 2
scr_TAGACCAAGCACGTCC-1	scramble	fail	excluded	no annotation
scr_TAGACCAAGCGACTGA-1	scramble	fail	excluded	no annotation
scr_TAGACCAAGGTATTGA-1	scramble	pass	Immune	M2 Macrophage
scr_TAGACCAGTACACGCC-1	scramble	pass	Immune	Mono/Mac 1
[truncated: 5,678 more rows]
