# Supplementary material for: Extracellular Galectin 4 Drives Immune Evasion and Promotes T-cell Apoptosis in Pancreatic Cancer
Source: Cancer Immunol Res. 2022 Dec 20;11(1):72–92. doi: 10.1158/2326-6066.CIR-21-1088 (PMC9808371; doi:10.1158/2326-6066.CIR-21-1088)
Supplement: Supplementary file 2 — Top 30 markers of clusters in Immune subset of single cell data [file cir-21-1088_supplementary_file_2_suppsm2.xlsx]

## Sheet: Immune_clusters_markers
Cluster 0	Cluster 1	Cluster 2	Cluster 3	Cluster 4	Cluster 5	Cluster 6	Cluster 7	Cluster 8	Cluster 9	Cluster 10	Cluster 11
Neutrophil 1	Mono/Mac 1	Mono/Mac 2	M2 Macrophage	T cell	M1 Macrophage	Mono/Mac 3	Mono/Mac 4	cDC2	B cell	Neutrophil 2	cDC1
351 cells	280 cells	276 cells	161 cells	131 cells	100 cells	83 cells	67 cells	64 cells	51 cells	31 cells	24 cells
S100a8	Selenop	Mmp12	Saa3	Mcpt1	Ccr7	Plac8	Retnla	Cd209a	Igkc	Rsad2	Irf8
S100a9	Pf4	Ccl17	Alox15	Mcpt2	Ccl5	Ifitm3	Lyz1	Napsa	Ighm	Isg15	Naaa
Il1r2	Maf	H2-M2	Chil3	Trbc2	Fscn1	Ly6c2	Ear2	Mgl2	Cd79a	Slfn4	Cst3
Cxcl2	Apoe	Lgals3	Fabp4	Cd3g	Ccl22	Ifitm6	Fn1	Ifi30	Ebf1	Cxcl10	Ckb
Mmp9	Ccl8	Ctss	Thbs1	Ctla2a	Serpinb6b	Ms4a4c	Lpl	Clec10a	Ly6d	Acod1	Itgae
G0s2	Ms4a7	Mfge8	Slpi	Cpa3	Fabp5	Ms4a6c	Fcrls	Klrd1	Cd79b	Slfn5	Wdfy4
Il1b	C1qb	Arg1	Marco	Cd3d	Tbc1d4	Hspa1a	Ccl9	S100a4	Ms4a1	Gm13822	Ppt1
Csf1	C1qc	Plet1	Il6	Rora	Tmem123	Hspa1b	Ccr2	Ckb	Ighd	Slfn1	Plbd1
Hdc	Mrc1	Dcstamp	Gpnmb	Il7r	Serpinb9	Ifi204	Ahnak	Tnip3	Iglc2	Cmpk2	Flt3
Ccl3	C1qa	Ear2	Spp1	Trbc1	Epsti1	Ifi27l2a	Olfm1	Ms4a4c	Fcmr	Cstdc4	Xcr1
Clec4e	Clps	Ccl9	Ctsd	Ets1	Cacnb3	S100a4	Ccl6	Syngr2	Iglc3	Oasl2	Psmb9
Il1rn	Stab1	Sgk1	Prg4	Trac	Il4i1	Apoc2	Clec4b1	H2-DMb2	Iglc1	Ifit1	Hfe
Cxcr2	Dab2	Acp5	Mt2	Thy1	Psme2	Lyz2	Mcub	Ccl17	Bank1	Clec4e	Tmsb10
Ccl4	F13a1	Ccl6	Ctsl	Il1rl1	Clu	Clec4a1	Pltp	Cbfa2t3	Pax5	Oasl1	Sept1
Hcar2	Ctrb1	AA467197	Hmox1	Nkg7	Gyg	Ccr2	Crip1	Ifitm3	Cd55	Ifi204	Plet1
Cd24a	Gas6	Axl	Ftl1	Gata3	Cst3	Slfn5	Cd226	Vrk1	Ralgps2	Rtp4	Naga
Ifitm1	Cbr2	Psap	Atp6v0d2	Lat	Ccl17	Cybb	Socs6	Kmo	Bcl11a	Il1f9	Tlr3
Mxd1	Hpgd	Itgax	Lgals3	Bcl11b	Id2	Mafb	Sdc3	Bcl11a	Ets1	Tnf	Ifi205
Nlrp3	Aif1	Mgl2	Arg1	Ptprcap	Etv3	Fos	Cfp	Vim	Mzb1	Slc7a11	Cbfa2t3
Clec4d	Folr2	Slc7a2	Fabp5	Skap1	Socs2	Gm9733	H2-DMb1	Plbd1	H2-Ob	Nlrp3	Clec9a
Trem1	Prss2	Lyz2	Mcpt2	Icos	Pcgf5	Ahnak	Mucl1	H2-Ab1	Fchsd2	G0s2	Kmo
Ptgs2	Pltp	C1qa	Gstm1	Cd3e	Clic4	Chil3	Ccl24	Crip1	Satb1	Clec4d	Jaml
Egr1	Lgmn	Cxcl16	Fn1	Gzma	Aldh1a2	Hes1	Naaa	Tmsb10	Gimap6	Egr1	Ciita
Retnlg	Cx3cr1	Klf4	Plin2	Cxcr6	Rogdi	Gpr141	Pla2g7	Cd209d	Gm8369	Nfkbiz	Ifi30
Slc7a11	Wwp1	Mt1	Ecm1	AW112010	Tspan3	Irf7	Plxnd1	Itgb7	BE692007	Marcksl1	H2-Oa
Egr3	H2-Eb1	Prdx1	Pmp22	Ikzf2	Crip1	Ms4a6b	Tnip3	Cd74	Fcer2a	Irf7	Itgb7
Lmnb1	Igfbp4	H2-Ab1	Prdx1	Ms4a4b	Cytip	Ace	Clec4a2	Cd7	Vpreb3	Oas3	Btla
Ier3	Mafb	Anxa4	Vat1	Inpp4b	Anxa3	Ms4a6d	Dok2	Cfp	Cd19	Ifit3	Gpr141b
Marcksl1	Fcrls	Fn1	Txn1	Cd28	Ramp3	Tmsb10	S100a10	S100a6	Ablim1	Hcar2	Gm36723
Asprv1	Hpgds	H2-Eb1	Anxa1	Ltb	Map4k4	Jun	Mmp12	Mdh2	Fcrla	Mxd1	Cldn1
Hp	Tmem176b	Fcgr2b	Lhfpl2	Gimap3	H2-Q7	Napsa	Upb1	Lgals1	Hspa1a	Il1rn	Vrk1
Siglecf	H2-Ab1	Cybb	Fam20c	Gzmb	Mmp25	Nupr1	Plbd1	Ciita	Gimap1	Ccl4	Cldnd1
Acod1	Cd81	Ccl24	Ccl6	Il18r1	AW112010	Thbd	Batf3	Olfm1	Ptprcap	Ccl3	H2-DMb1
Plaur	Cd36	Cd74	C4b	Il2rb	Syngr2	Itga4	Slamf9	Hfe	Pou2af1	H2-Q10	Ece1
Ccrl2	Ccl12	C1qb	Mt1	Lck	Traf1	Tgfbi	Fgfr1	Ms4a6c	Trim7	Cxcl2	Anpep
Clec4n	Hexb	Ifi30	Acly	Ccl5	Idi1	Pou2f2	Psap	Tnfsf9	Tnfrsf13c	Ier3	Rnase6
Pglyrp1	Cfh	Tgfbi	Mcpt1	S100a10	Nudt17	Id3	S100a4	Naga	Swap70	Cxcr2	Hmgb2
Icam1	Ctsb	F7	Mgll	Itk	Relb	Cd209a	Mgl2	Fh1	Spib	Hdc	Gcsam
Arg2	Cd74	Malt1	Ahnak2	H2-Q7	Net1	Emilin2	Qpct	Lta4h	Gem	Ifi27l2a	Crip1
Cdkn1a	2210010C04Rik	C1qc	Pld3	Rgs1	Flrt3	Vcan	Slc5a3	Cst3	H2-DMb2	Mmp9	Dpp4
Cd14	Cela1	Mucl1	Ptgs1	Nrip1	Birc2	Lrp1	Hspa1b	Wdfy4	Btla	Ifitm1	Batf3
