# Supplementary material for: Extracellular Galectin 4 Drives Immune Evasion and Promotes T-cell Apoptosis in Pancreatic Cancer
Source: Cancer Immunol Res. 2022 Dec 20;11(1):72–92. doi: 10.1158/2326-6066.CIR-21-1088 (PMC9808371; doi:10.1158/2326-6066.CIR-21-1088)
Supplement: Supplementary file 3 — Top 30 markers of clusters in CAF subset of single cell data [file cir-21-1088_supplementary_file_3_suppsm3.xlsx]

## Sheet: Immune_clusters_markers
Cluster 0	Cluster 1	Cluster 2
iCAF	myCAF	apCAF
3081 cells	704 cells	26 cells
Gsn	Igfbp3	Enpp2
Clec3b	Col12a1	Upk3b
Abca8a	Col8a1	Nkain4
Dpt	Spp1	Pkhd1l1
Col4a1	Timp3	Clu
Ccl11	Cpxm2	Lrrn4
Ogn	Tagln	Igfbp5
Tnxb	Pmepa1	Csrp2
Dpep1	Fzd1	Slpi
Gstm1	Igfbp2	Trf
Plpp3	Ccn2	Wnt4
Smoc2	Nkd2	Bicd1
Efemp1	Thbs4	Cd74
Inmt	Palld	Syne1
Itih5	Thbs2	Fgf1
Penk	Ltbp2	Cav1
Steap4	Timp1	Hspb1
Col4a2	Ddah1	Lgals1
Nid1	Cdh11	Lgals7
Apod	Nbl1	Wt1
Dcn	Sfrp2	Arhgap29
Mest	Ccn5	Tmem255a
Adamts5	Pdgfrl	Cavin2
Ifi27l2a	Fxyd6	Krt19
Tppp3	Tnc	Ano1
Col5a3	Runx1	Fabp5
Col6a3	Ncam1	Gpm6a
Sned1	Col1a1	Gm26802
Cxcl12	Ctla2a	Mpp6
Col14a1	Inhba	Sdc4
