# Supplementary material for: Extracellular Galectin 4 Drives Immune Evasion and Promotes T-cell Apoptosis in Pancreatic Cancer
Source: Cancer Immunol Res. 2022 Dec 20;11(1):72–92. doi: 10.1158/2326-6066.CIR-21-1088 (PMC9808371; doi:10.1158/2326-6066.CIR-21-1088)
Supplement: Supplementary file 4 — Lists of genes used to calculate signature scores for cytolytic activity, T cell activation and M1 vs M2 macrophage polarization in single cell data analysis [file cir-21-1088_supplementary_file_4_suppsm4.xlsx]

## Sheet: Sheet1
M1	M2	Cytolytic_signature	Activation_signature
Cd80	Arg1	Eomes	Cd69
Cd86	Chil3	Tbx21	Ccr7
Cd40	Marco	Gzma	Cd27
Cd200	Mrc1	Gzmb	Btla
Cd83	Msr1	Gzmh	Cd40lg
Ccl5	Klf4	Prf1	Il2ra
Cxcl16	Egr2	Fasl	Cd3e
Cd74	Alox15		Eomes
Ccr7	Cd14		Ifng
Il12b	Cd200r1		Gzma
	Fn1		Gzmb
			Prf1
			Fasl
			Lag3
			Ctla4
			Tnfrsf4
			Tnfrsf9
			Tnfrsf18
			Icos
