# Supplementary material for: Extracellular Galectin 4 Drives Immune Evasion and Promotes T-cell Apoptosis in Pancreatic Cancer
Source: Cancer Immunol Res. 2022 Dec 20;11(1):72–92. doi: 10.1158/2326-6066.CIR-21-1088 (PMC9808371; doi:10.1158/2326-6066.CIR-21-1088)
Supplement: Supplementary file 5 — Raw read count, normalized expression values (TPM) and sample metadata for bulk RNA sequencing data [file cir-21-1088_supplementary_file_5_suppsm5.xlsx]

## Sheet: Raw read count
Gene	org_scr_1	org_kd_1	org_scr_2	org_kd_2	org_scr_3	org_kd_3
Xkr4	0	1	2	2	0	2
Rp1	0	0	0	0	0	0
Sox17	8	41	3	1	9	1
Mrpl15	9	86	86	98	200	123
Lypla1	1	74	58	60	111	123
Tcea1	27	47	55	36	21	34
Rgs20	0	7	2	0	2	1
Atp6v1h	12	39	43	41	89	77
Oprk1	0	0	0	0	0	0
Npbwr1	0	0	0	0	0	0
Rb1cc1	16	33	62	63	48	54
Alkal1	0	0	0	0	0	0
St18	0	0	0	0	0	1
Pcmtd1	12	28	47	51	63	58
Sntg1	1	0	0	0	0	0
Rrs1	35	60	67	55	56	50
Adhfe1	2	0	2	1	1	4
Vxn	0	0	0	2	2	9
Mybl1	0	1	9	8	12	11
Vcpip1	33	27	152	98	77	76
Sgk3	2	10	8	6	33	15
Mcmdc2	11	6	19	16	10	11
Tcf24	0	4	9	14	33	15
Ppp1r42	0	0	0	0	0	0
Cops5	7	60	102	90	183	168
Cspp1	25	38	58	43	59	46
Arfgef1	62	152	253	226	256	265
Cpa6	0	0	0	0	0	0
Prex2	4	0	2	0	0	1
A830018L16Rik	2	0	0	0	0	0
Sulf1	19	1	0	1	0	0
Slco5a1	2	1	6	5	3	5
Prdm14	0	0	0	0	0	0
Ncoa2	125	105	118	109	91	114
Tram1	91	103	224	157	321	254
Lactb2	3	39	71	58	83	53
Xkr9	0	0	5	1	3	4
Eya1	0	0	19	1	3	11
Msc	2	0	0	0	0	0
Trpa1	0	0	0	0	1	0
Kcnb2	5	1	0	0	0	0
Terf1	9	10	8	7	26	31
Sbspon	5	3	0	0	0	0
4930444P10Rik	0	1	0	0	0	0
Rpl7	231	650	1026	913	1603	1305
Rdh10	133	58	214	142	78	74
Stau2	23	5	28	16	31	20
Ube2w	13	39	54	33	40	40
Eloc	22	63	59	61	131	104
Tmem70	4	22	23	42	51	68
Ly96	5	0	11	14	9	10
Jph1	2	11	2	4	8	13
Gdap1	2	0	0	0	0	0
Pi15	9	2	0	0	0	2
Crispld1	2	1	0	0	0	0
Crisp4	0	0	0	0	0	0
Defb18	0	0	0	0	0	0
Defb41	0	0	0	0	0	0
Tfap2d	0	0	0	0	0	0
Tfap2b	0	0	0	0	0	0
Pkhd1	19	141	24	87	119	148
Il17a	0	0	0	0	0	0
Il17f	0	0	0	0	1	0
Mcm3	6	9	16	10	152	169
Paqr8	0	21	186	146	134	102
Efhc1	0	0	3	2	3	2
Tram2	10	42	14	12	16	24
Tmem14a	5	4	2	7	23	31
Gsta3	29	293	180	212	552	766
Khdc1a	0	1	0	0	0	0
Khdc1c	1	0	0	0	0	0
Khdc1b	0	1	0	0	0	0
Kcnq5	0	0	0	0	0	1
Rims1	1	0	0	0	0	0
Ppp1r14bl	1	0	0	0	0	0
Ogfrl1	8	5	2	1	4	12
B3gat2	2	0	1	1	6	5
Smap1	41	25	42	28	29	26
Sdhaf4	16	14	17	17	30	35
Fam135a	3	43	92	71	69	91
Col9a1	0	0	0	0	0	0
Col19a1	0	1	0	0	0	0
Lmbrd1	24	89	132	143	154	127
Adgrb3	0	0	0	0	0	0
4931408C20Rik	0	0	0	0	0	0
Gm597	0	0	0	0	0	0
Phf3	27	114	230	173	171	152
Ptp4a1	6	26	82	73	86	66
Gm5698	0	0	0	0	0	0
4931428L18Rik	0	0	0	0	0	0
Lgsn	0	3	0	0	0	0
Dnaaf6	0	0	0	0	0	0
Khdrbs2	1	0	0	0	0	0
Gm5415	0	0	1	0	0	0
Prim2	1	0	5	10	34	45
Rab23	71	5	14	6	21	20
Bag2	24	63	33	30	135	129
Zfp451	16	34	96	72	68	91
Bend6	2	0	0	0	0	0
Dst	96	406	781	366	265	197
Ccdc115	2	13	24	18	39	35
Imp4	9	92	104	69	120	102
Ptpn18	25	2	31	25	87	54
Prss39	0	0	0	0	0	0
Cfc1	0	0	0	0	0	0
Prss40	0	0	0	0	0	0
Amer3	0	0	0	0	0	0
Arhgef4	6	11	50	53	84	114
SMIM39	0	0	0	0	0	0
Fam168b	119	75	212	165	188	211
Plekhb2	180	373	374	361	420	273
Hs6st1	24	40	70	38	80	73
Uggt1	39	265	268	248	457	455
Neurl3	45	44	97	95	141	115
Arid5a	10	51	108	127	63	81
Kansl3	9	72	92	61	58	54
Fer1l5	0	10	15	15	2	13
Lman2l	3	44	59	40	74	35
Cnnm4	25	73	104	81	100	90
Cnnm3	9	31	39	19	28	20
Ankrd23	1	2	7	9	6	6
Ankrd39	4	4	12	15	11	20
Sema4c	5	7	9	2	5	5
Fam178b	6	0	0	0	2	1
Cox5b	63	164	122	152	384	344
Actr1b	13	139	165	120	176	164
4933424G06Rik	3	1	0	0	0	0
Zap70	0	0	0	0	0	0
Tmem131	10	71	142	124	140	130
Vwa3b	0	0	0	0	0	0
Cnga3	0	0	0	0	0	0
Inpp4a	111	50	68	66	56	64
Coa5	18	59	173	68	134	89
Unc50	10	65	62	52	60	58
Mgat4a	53	76	114	120	147	158
Cracdl	1	15	1	1	12	12
Tsga10	14	1	6	2	8	12
Lipt1	0	3	14	6	8	14
Mitd1	10	17	9	20	38	30
Mrpl30	68	84	134	131	209	167
Lyg2	0	0	0	0	0	0
Lyg1	0	0	1	0	0	0
Txndc9	9	48	111	80	113	106
Eif5b	163	162	279	189	229	216
Rev1	0	20	31	32	37	56
Aff3	3	0	1	0	1	0
Lonrf2	0	0	0	0	0	0
Chst10	0	0	0	0	0	0
Nms	0	0	0	0	0	0
Pdcl3	8	68	63	52	110	108
Npas2	1	9	31	9	28	36
Rpl31	91	163	321	285	403	327
Tbc1d8	41	24	54	30	39	33
Cnot11	2	33	43	16	29	41
Rnf149	28	50	61	42	76	88
Creg2	0	0	3	0	0	0
Rfx8	0	0	0	0	0	0
Gm3646	0	0	0	0	0	0
Map4k4	48	141	122	121	99	96
Il1r2	14	1	1	0	1	0
Il1r1	15	82	30	26	56	47
Il1rl2	4	7	0	0	0	0
Il1rl1	1	0	0	2	0	1
Il18r1	1	0	15	1	12	2
Il18rap	2	0	6	1	2	0
Slc9a4	0	0	0	3	0	0
Slc9a2	0	0	19	12	6	3
Mfsd9	0	1	6	4	16	12
Tmem182	0	0	0	0	0	0
Pou3f3	0	0	0	0	0	0
Mrps9	33	33	63	71	92	88
Gpr45	1	0	0	0	0	0
Tgfbrap1	2	37	61	36	44	39
AI597479	3	18	49	20	28	27
Fhl2	20	104	130	125	187	169
Nck2	0	39	51	34	19	24
Ecrg4	3	0	0	0	0	0
Uxs1	23	29	37	34	76	67
Tpp2	11	61	97	49	103	83
Mettl21c	0	1	2	3	3	1
Gm8251	5	1	7	8	16	8
Tex30	3	30	35	24	66	73
Poglut2	1	40	19	21	26	28
Bivm	2	4	47	21	36	24
Ercc5	19	21	68	77	55	50
Mettl21e	0	0	0	0	0	0
Gulp1	11	22	9	20	19	26
Col3a1	602	72	0	1	0	0
Col5a2	72	18	0	0	0	0
Wdr75	3	69	74	54	52	50
Slc40a1	0	20	5	12	24	36
Dnah7b	1	15	14	30	11	18
Dnah7c	0	0	0	1	2	0
Slc39a10	86	13	71	29	107	89
Tmeff2	29	12	0	3	4	4
Cavin2	11	86	279	155	123	175
Nabp1	11	56	26	44	38	47
Myo1b	2	77	50	27	47	72
Stat4	2	0	0	0	0	1
Stat1	19	58	30	18	45	45
Gls	16	78	157	106	147	129
Nab1	122	102	103	109	118	125
Nemp2	0	6	14	7	13	18
Mfsd6	8	57	69	75	83	63
Inpp1	8	32	10	13	36	41
Hibch	1	21	12	15	36	30
1700019D03Rik	3	0	0	2	1	1
Mstn	0	0	0	0	0	0
1700019A02Rik	0	0	0	0	0	0
Pms1	0	1	2	5	7	6
Ormdl1	4	2	24	22	42	61
Osgepl1	2	16	1	8	17	19
Asnsd1	14	8	51	8	94	37
Dnah7a	2	0	0	0	0	0
Stk17b	28	6	18	13	37	29
Hecw2	2	0	0	0	0	0
Ccdc150	0	0	0	0	0	0
Gtf3c3	3	12	23	15	27	32
Gm34066	0	0	0	2	3	5
Pgap1	376	591	1029	754	2071	1478
Ankrd44	17	22	19	10	21	23
Sf3b1	140	199	248	224	426	466
Coq10b	8	122	162	101	95	74
Hspd1	72	208	294	196	437	360
Hspe1	44	103	153	118	266	216
Mob4	6	51	93	119	136	132
Rftn2	4	1	5	1	3	2
Mars2	1	22	18	17	22	23
Boll	0	0	1	0	0	0
Plcl1	2	1	0	0	1	0
Hsfy2	0	0	0	0	0	0
Satb2	5	0	5	6	4	7
1700066M21Rik	8	21	19	4	10	10
Tyw5	3	0	8	9	14	14
Maip1	6	13	24	12	15	24
Spats2l	11	1	0	1	4	0
Kctd18	2	2	1	1	6	9
Sgo2a	0	0	0	0	22	15
Aox1	2	9	0	3	5	9
Aox3	0	0	0	0	0	0
Aox4	1	0	0	0	0	0
Aox2	12	0	0	0	0	1
Bzw1	76	212	292	207	368	304
Clk1	31	79	63	112	128	140
Ppil3	3	18	9	22	37	34
Nif3l1	1	23	31	21	38	49
Orc2	1	23	16	11	32	33
Fam126b	45	20	73	48	80	47
Ndufb3	19	40	52	46	83	74
Flacc1	4	1	4	1	3	2
Cflar	78	183	130	91	115	111
Casp8	5	68	56	36	87	71
Trak2	182	29	122	52	115	75
Stradb	0	15	6	9	15	5
C2cd6	2	0	0	0	0	0
Tmem237	3	25	9	29	32	42
Mpp4	5	0	0	1	1	0
Als2	0	42	45	18	40	43
Cdk15	1	0	0	0	0	0
Fzd7	28	17	22	15	15	19
Gm973	0	0	0	0	0	0
Sumo1	9	30	55	41	85	113
Nop58	35	187	187	172	224	222
Bmpr2	25	71	115	73	85	96
Fam117b	8	58	47	24	39	58
Ica1l	2	1	0	7	7	4
Wdr12	35	39	37	34	61	46
Carf	2	2	11	9	4	15
Nbeal1	52	153	267	247	204	202
Cyp20a1	8	68	63	55	80	49
Abi2	16	53	31	30	61	47
Raph1	39	143	244	218	328	246
Cd28	3	0	0	0	1	0
Ctla4	0	0	0	0	0	0
Icos	0	0	0	0	0	0
Pard3b	8	5	17	33	7	17
Nrp2	22	14	125	42	67	15
Ino80d	159	139	218	181	227	237
Ndufs1	7	78	71	75	137	156
Eef1b2	449	784	1672	1482	1847	1587
Gpr1	0	0	0	0	0	0
Zdbf2	1	0	0	0	1	0
Adam23	5	2	1	0	0	0
Gm39653	0	0	0	0	0	0
Dytn	0	0	0	0	0	0
Mdh1b	0	0	0	0	0	0
Fastkd2	2	22	32	14	45	52
4933402D24Rik	0	0	0	0	0	0
Klf7	18	31	75	70	34	29
Creb1	43	38	48	33	46	60
Mettl21a	12	4	7	10	37	30
Ccnyl1	13	4	8	11	18	11
Fzd5	4	94	109	132	140	143
Plekhm3	11	64	43	35	29	39
Akr1cl	0	0	0	0	0	0
Cryge	0	0	0	0	0	0
Crygd	0	0	0	0	0	0
Crygc	0	0	0	0	0	0
Crygb	0	0	0	0	0	0
Cryga	0	0	0	0	0	0
D630023F18Rik	0	0	1	1	1	3
Idh1	28	93	118	167	474	537
Pikfyve	15	43	71	46	67	65
Pth2r	1	0	0	2	0	1
Crygf	0	0	0	0	0	0
Map2	3	0	14	9	25	34
Unc80	3	1	0	0	0	0
Rpe	43	29	55	53	97	85
Kansl1l	2	8	9	26	22	23
Acadl	130	70	87	122	220	267
Myl1	0	0	0	0	0	0
Lancl1	43	69	40	53	51	59
Cps1	0	0	0	0	0	0
Erbb4	1	0	0	0	0	0
Ikzf2	8	1	2	4	6	10
Spag16	1	0	0	0	0	0
Vwc2l	0	1	0	0	0	0
Bard1	1	3	6	3	25	14
Abca12	0	0	7	0	0	0
Atic	26	93	135	43	112	69
Fn1	320	974	96	42	35	29
Mreg	0	1	0	1	0	1
Pecr	1	15	25	23	32	34
Tmem169	0	0	0	0	0	0
Xrcc5	0	20	24	20	47	53
Marchf4	0	0	0	0	1	0
Smarcal1	1	9	14	10	22	16
Ankar	9	0	0	0	1	0
Rpl37a	337	321	601	441	791	539
Igfbp2	15	4	0	0	0	0
Igfbp5	32	1	0	7	0	5
Tnp1	0	0	0	0	0	0
Tns1	21	19	0	84	24	61
Rufy4	1	0	0	0	0	1
Cxcr2	2	1	2	0	0	0
Cxcr1	1	0	0	0	0	0
Arpc2	136	416	506	490	799	595
Gpbar1	0	0	0	5	4	2
Aamp	53	226	325	287	339	295
Pnkd	16	35	26	40	69	65
Tmbim1	410	227	596	556	649	415
Catip	0	0	2	0	0	0
Slc11a1	2	1	2	0	2	1
Ctdsp1	7	58	52	39	43	44
Vil1	17	155	187	201	404	354
Usp37	3	36	54	50	68	86
Cnot9	24	78	61	57	131	138
Plcd4	1	0	0	0	1	1
Zfp142	8	30	120	61	59	48
Bcs1l	50	17	14	23	31	36
Rnf25	24	22	31	31	35	36
Stk36	11	13	16	16	12	25
Ttll4	9	149	206	101	113	106
Cyp27a1	3	2	0	0	1	0
Prkag3	0	0	0	0	0	0
Wnt6	0	0	0	0	0	0
Wnt10a	0	0	3	0	0	0
Cdk5r2	1	0	0	0	0	0
Fev	1	0	0	0	0	0
Cryba2	0	0	0	0	0	0
Cfap65	3	0	0	0	0	0
Ihh	1	0	2	6	4	0
Nhej1	1	3	11	5	13	8
Slc23a3	40	9	17	23	24	20
Cnppd1	15	87	113	63	79	43
Retreg2	67	86	152	122	187	162
Zfand2b	3	44	45	59	70	68
Abcb6	1	20	25	15	73	71
Atg9a	5	136	139	116	185	206
Ankzf1	16	34	42	40	36	47
Glb1l	1	9	3	12	14	12
Stk16	9	37	75	78	146	134
Tuba4a	172	67	192	200	518	424
A630095N17Rik	0	0	0	0	0	0
Dnajb2	2	45	39	46	48	35
Ptprn	2	17	1	1	6	3
Resp18	0	0	0	0	0	0
Dnpep	133	49	152	122	204	179
Des	13	2	0	0	1	0
Speg	3	2	0	0	0	0
Gmppa	13	40	77	49	106	76
Asic4	0	0	0	0	2	0
Chpf	36	31	105	49	73	68
Tmem198	11	4	1	4	5	4
Obsl1	5	0	3	1	5	4
Inha	0	0	2	1	1	0
Stk11ip	16	17	61	48	48	23
Slc4a3	8	2	4	5	3	3
Epha4	24	484	283	257	249	225
Pax3	0	0	0	0	0	0
Sgpp2	4	100	94	103	194	170
Farsb	11	141	190	127	192	190
BC035947	0	0	0	0	0	0
Mogat1	0	1	0	0	0	0
Acsl3	2	25	58	73	118	97
Utp14b	18	24	72	97	74	53
Kcne4	0	0	0	0	0	0
Scg2	0	0	0	0	0	0
Ap1s3	3	1	9	6	9	6
Wdfy1	3	18	34	29	15	19
Mrpl44	2	35	53	37	38	49
Serpine2	77	5	6	4	1	2
Fam124b	0	0	0	0	0	0
Cul3	25	29	82	79	87	80
Gm45261	0	0	0	0	0	0
Dock10	6	2	0	0	0	0
Nyap2	4	0	0	0	0	0
Irs1	8	115	258	85	131	67
Rhbdd1	52	264	319	225	132	124
Col4a4	10	15	15	15	6	12
Col4a3	5	0	3	2	2	0
Mff	10	84	123	105	197	148
Tm4sf20	0	29	8	32	120	76
Gm47791	0	0	0	2	1	0
Agfg1	25	57	112	117	199	170
A030005L19Rik	0	3	1	0	1	1
A030014E15Rik	0	0	1	0	0	0
Gm6217	0	0	0	0	0	0
A030003K21Rik	0	0	0	0	0	0
Gm7544	0	0	0	0	0	0
Gm47955	1	0	0	0	0	0
Gm47959	0	0	0	0	0	0
Slc19a3	0	0	0	0	1	0
Krtap28-10	0	0	0	0	0	0
Gm47969	0	0	0	0	0	0
A030005K14Rik	0	0	0	0	0	0
Krtap28-13	0	0	0	0	0	0
Ccl20	17	155	158	369	217	170
Daw1	0	0	0	0	0	0
Sphkap	2	0	0	1	0	0
Pid1	16	3	0	3	5	2
Dner	2	0	1	0	0	0
Trip12	88	178	223	195	309	308
Fbxo36	1	1	9	9	9	13
Slc16a14	0	3	1	0	0	1
Gm15433	0	0	0	0	0	0
Gm7582	0	0	0	0	0	0
A530032D15Rik	3	0	0	0	0	0
C130026I21Rik	2	0	0	0	1	0
Gm7609	0	0	0	0	0	0
Gm52955	0	0	0	0	0	0
Gm7592	1	0	0	0	0	0
G530012D18Rik	0	0	0	0	0	0
Sp110	2	1	0	0	1	0
Sp140	8	0	3	0	0	0
Sp100	8	1	0	1	0	0
A630001G21Rik	1	1	0	0	0	0
Cab39	26	111	143	119	182	167
Itm2c	62	114	121	120	90	97
4933407L21Rik	0	0	0	1	0	0
Gpr55	0	0	3	1	0	0
Spata3	0	0	0	0	0	0
2810459M11Rik	5	26	12	21	30	25
Psmd1	38	113	187	167	308	278
Htr2b	3	4	4	2	2	7
Armc9	8	13	45	18	13	15
B3gnt7	3	1	3	2	3	3
Ncl	462	727	1280	941	1254	971
Nmur1	2	0	0	0	0	0
Tex44	0	0	0	0	0	0
Ptma	112	281	337	387	951	859
Pde6d	5	4	15	19	49	36
Cops7b	9	8	19	9	34	14
Nppc	1	0	0	1	0	1
Dis3l2	17	68	125	70	89	111
Alppl2	0	0	0	0	0	0
Alpi	0	0	1	0	0	0
Akp3	0	0	0	0	0	0
Ecel1	2	0	0	0	0	0
Prss56	0	0	0	0	0	0
Chrnd	0	0	0	0	0	0
Chrng	1	4	0	0	0	0
Eif4e2	61	146	165	157	213	180
Efhd1	1	0	0	0	0	2
Gigyf2	7	96	143	95	97	90
Kcnj13	1	8	0	5	4	3
Snorc	0	0	0	0	1	3
Ngef	4	41	147	102	100	85
Neu2	0	0	0	2	3	4
Inpp5d	5	1	1	0	1	0
Atg16l1	14	61	44	62	58	62
Sag	3	1	1	1	4	0
Dgkd	11	161	212	176	142	135
Usp40	4	37	43	52	65	52
Ugt1a10	1	0	0	0	0	0
Ugt1a9	0	0	0	0	0	0
Ugt1a8	0	0	0	0	0	0
Ugt1a7c	2	96	5	4	24	27
Ugt1a6b	0	1	0	1	0	0
Ugt1a6a	0	0	0	0	0	0
Ugt1a5	0	0	0	0	1	2
Ugt1a2	0	1	0	0	0	0
Dnajb3	1	0	0	0	0	3
Ugt1a1	0	1	8	38	13	8
Mroh2a	29	26	12	36	29	41
Hjurp	11	114	47	114	157	226
Trpm8	0	0	0	0	0	0
Spp2	0	0	0	0	0	0
Glrp1	1	11	19	13	5	4
Arl4c	62	42	84	46	79	68
Sh3bp4	24	185	106	115	228	181
Agap1	87	132	370	266	173	134
Gbx2	1	0	2	0	2	1
Asb18	0	0	1	0	0	0
Iqca	1	0	0	0	0	0
Ackr3	15	2	0	1	1	0
Cops8	23	97	79	85	111	99
Col6a3	39	5	1	0	0	0
Mlph	179	182	321	441	413	351
Prlh	0	0	0	0	2	1
Rab17	0	0	29	11	34	25
Lrrfip1	32	444	513	391	416	394
Rbm44	1	0	0	0	0	0
Ramp1	14	2	3	0	0	1
Ube2f	36	64	60	70	80	70
Scly	2	8	18	8	6	12
Espnl	0	1	5	6	6	2
Klhl30	1	0	0	1	0	1
Erfe	0	1	10	13	12	15
Ilkap	44	21	41	37	80	68
Hes6	4	19	36	46	101	105
Per2	28	183	122	182	129	179
Traf3ip1	1	20	27	14	24	30
Asb1	1	39	19	27	32	25
Twist2	0	46	0	0	0	0
Hdac4	12	42	85	65	71	50
Ndufa10	47	85	172	189	316	311
Olfr1416	2	0	0	0	0	0
Olfr1415	0	0	0	0	0	0
Olfr1414	1	0	0	0	0	0
Olfr1413	0	0	0	0	0	0
Olfr1412	0	0	0	0	0	0
Olfr1411	0	0	0	0	0	0
Olfr1410	0	0	0	0	0	0
Olfr12	0	0	0	0	0	0
Cops9	53	84	111	109	190	159
Otos	1	0	0	0	0	0
Gpc1	2	0	6	6	2	4
Ankmy1	0	0	0	0	0	1
Dusp28	0	8	7	1	16	7
Rnpepl1	24	27	135	78	123	82
Capn10	4	12	39	26	25	33
Gpr35	5	0	3	3	4	2
Aqp12	2	0	0	0	0	0
Kif1a	0	1	0	2	3	3
Agxt	0	1	5	1	0	1
Mab21l4	4	11	59	38	74	65
Crocc2	3	0	0	3	0	0
Sned1	17	10	14	25	18	14
Mterf4	1	27	43	25	55	51
Pask	1	8	7	9	18	32
Ppp1r7	5	84	79	53	122	113
Ano7	0	3	1	14	0	4
Hdlbp	370	447	698	519	725	638
Septin2	124	180	207	106	188	131
Farp2	2	44	15	37	47	49
Stk25	26	107	235	225	281	205
Bok	12	45	92	143	190	195
Thap4	5	51	47	37	45	28
Atg4b	4	149	66	64	85	52
Dtymk	10	31	37	43	122	132
Ing5	73	27	66	42	70	66
D2hgdh	1	6	8	5	4	6
Gal3st2	1	0	0	0	0	0
Gal3st2b	0	0	0	0	0	0
Gal3st2c	0	1	0	0	1	0
Neu4	0	0	0	0	0	0
Pdcd1	1	0	0	0	0	0
Fam174a	7	18	21	17	26	23
St8sia4	8	21	1	9	15	15
Slco4c1	0	0	0	3	1	1
Slco6c1	1	0	0	0	0	0
Macir	19	86	125	116	141	141
Ppip5k2	7	152	210	137	196	160
Gin1	4	13	6	8	23	20
Pam	35	398	728	460	504	344
Slco6d1	0	0	1	0	0	0
Cntnap5b	0	0	0	0	0	0
Cdh20	2	0	0	0	0	0
Rnf152	0	14	0	0	4	6
Pign	9	30	66	21	44	57
Relch	4	52	35	40	56	72
Tnfrsf11a	1	5	6	9	10	15
Zcchc2	5	25	47	30	51	30
Phlpp1	6	12	49	41	64	52
Bcl2	60	27	28	58	58	49
Kdsr	10	60	128	88	97	67
Vps4b	14	102	183	118	209	170
Serpinb5	1	16	74	76	114	99
Serpinb12	0	0	0	0	0	0
Serpinb13	1	0	0	0	0	0
Serpinb3a	0	0	0	0	0	0
Serpinb3d	0	0	0	0	0	0
Serpinb3b	0	0	0	0	0	0
Serpinb3c	0	0	0	0	0	0
Serpinb11	0	0	0	0	0	0
Serpinb7	0	0	0	0	0	0
Serpinb2	0	0	16	2	0	8
Serpinb10	0	0	0	0	0	0
Serpinb8	1	0	7	7	16	9
Cdh7	1	1	1	0	0	0
Cdh19	0	0	0	0	0	0
Dsel	11	1	2	2	3	2
Cntnap5a	0	0	0	0	0	0
Gm19965	0	0	0	0	0	0
Gm28363	0	0	0	0	0	0
B020011L13Rik	0	0	0	0	0	0
Gm28360	0	0	0	0	0	0
Gm28168	0	0	0	0	0	0
Gm7145	0	0	0	0	0	0
Gm29106	0	0	0	0	0	0
Tsn	67	104	93	141	239	243
Nifk	4	101	81	56	99	76
Clasp1	5	67	200	120	140	150
Tfcp2l1	7	98	98	92	121	59
Gli2	1	0	0	0	0	0
Inhbb	4	2	0	1	0	0
Ralb	30	87	85	86	115	105
Tmem185b	18	47	79	39	41	43
Epb41l5	91	135	147	148	236	196
Ptpn4	50	35	77	63	76	82
Tmem177	0	4	9	7	7	20
Cfap221	0	0	0	0	0	0
Sctr	0	0	0	0	0	0
Tmem37	6	15	18	14	94	68
Dbi	179	186	190	238	800	784
3110009E18Rik	32	4	2	4	3	1
Steap3	10	6	1	2	0	1
C1ql2	1	1	0	0	0	0
Marco	22	1	0	2	0	0
En1	1	23	21	10	17	11
Insig2	100	79	82	45	122	93
Ccdc93	15	18	25	24	40	40
Htr5b	0	0	0	1	1	3
Ddx18	1	20	44	32	44	38
Dpp10	0	1	0	0	0	0
Actr3	98	128	149	179	280	250
Slc35f5	12	146	424	270	370	239
Gpr39	22	63	102	73	61	44
Lypd1	1	1	7	8	5	8
Nckap5	2	2	0	16	0	10
Mgat5	11	35	176	119	242	134
Tmem163	1	3	2	2	2	1
Acmsd	5	0	0	0	0	2
Ccnt2	49	51	50	72	101	78
Map3k19	1	0	3	0	6	1
Rab3gap1	15	102	150	80	138	118
Zranb3	6	18	6	3	8	22
R3hdm1	25	83	120	85	125	103
Ubxn4	84	92	150	94	139	83
Lct	1	0	2	4	1	4
Mcm6	5	13	93	50	343	366
Dars	13	101	85	90	186	193
Cxcr4	8	1	0	0	0	1
Thsd7b	0	0	0	0	0	0
Cd55b	0	1	0	0	0	0
Cd55	25	42	26	32	53	22
Zp3r	2	0	0	0	0	0
C4bp	1	1	0	43	28	36
Pfkfb2	9	54	77	72	114	121
Yod1	1	10	37	31	44	31
AA986860	54	49	132	189	214	240
Fcamr	0	0	0	4	0	1
Pigr	7	4	1	26	2	17
Fcmr	1	0	0	2	0	1
Il24	0	0	1	0	0	0
Il20	0	0	0	0	0	0
Il19	0	0	0	0	0	0
Il10	0	0	0	0	0	3
Mapkapk2	73	58	91	97	109	127
Dyrk3	1	20	128	107	156	114
Eif2d	5	22	91	80	125	99
Rassf5	9	100	44	34	37	35
Ikbke	10	42	107	57	75	36
Srgap2	121	91	135	64	97	107
Fam72a	3	6	3	7	11	11
Avpr1b	0	0	0	0	0	0
Ctse	34	0	7	10	20	7
Rab7b	19	1	0	2	2	1
Slc26a9	6	12	78	51	111	138
Pm20d1	1	0	0	0	0	2
Slc41a1	7	28	89	51	75	58
Rab29	4	1	8	10	36	32
Nucks1	84	97	155	119	265	281
Slc45a3	0	13	81	44	96	59
Elk4	27	222	254	169	175	205
Mfsd4a	5	56	114	74	111	88
Cdk18	5	17	146	98	91	131
Lemd1	3	0	0	0	0	0
Gm10188	0	0	0	0	0	0
Klhdc8a	1	0	2	1	3	0
Nuak2	29	162	36	57	105	106
Tmcc2	1	1	0	0	0	0
Dstyk	9	25	30	29	13	20
Rbbp5	32	68	61	68	88	74
Tmem81	1	0	8	4	2	0
Cntn2	6	0	0	0	0	0
Nfasc	15	1	0	0	5	0
Lrrn2	6	0	1	1	0	0
Mdm4	132	194	207	185	129	128
Pik3c2b	46	45	84	57	157	118
Ppp1r15b	23	500	586	496	658	562
Plekha6	47	175	323	362	381	389
Golt1a	0	5	5	15	33	22
Kiss1	0	1	1	0	5	1
Ren1	0	0	1	0	0	1
Etnk2	0	0	3	1	1	8
Sox13	5	42	20	14	20	13
Snrpe	77	61	92	57	172	154
Zc3h11a	42	226	328	346	335	311
Lax1	0	0	0	0	0	0
Atp2b4	12	13	1	3	2	0
Optc	0	0	0	0	0	0
Prelp	51	8	0	0	1	0
Fmod	9	3	0	0	0	4
Btg2	140	560	595	1307	967	1264
Chit1	35	2	1	1	20	0
Chil1	0	4	0	7	0	0
Mybph	0	1	0	0	0	0
Adora1	1	95	50	48	23	56
Myog	0	1	0	0	0	0
Ppfia4	6	0	3	1	1	4
Tmem183a	39	64	95	85	188	136
Mgat4f	0	2	0	0	0	0
Cyb5r1	13	207	470	249	167	123
Adipor1	194	365	425	320	491	351
Klhl12	0	19	28	16	27	33
Rabif	4	49	48	46	71	59
Mgat4e	0	0	0	0	0	0
Kdm5b	29	164	247	196	222	198
Syt2	3	0	0	0	3	3
Ppp1r12b	11	21	30	69	75	101
Ube2t	4	0	5	1	26	26
Lgr6	1	0	0	1	0	0
Ptprv	0	0	0	0	0	0
Ptpn7	3	6	0	0	0	0
Arl8a	27	36	89	70	75	56
Gpr37l1	2	0	0	0	2	1
Elf3	204	50	286	418	992	663
Rnpep	37	126	105	111	351	297
Timm17a	5	103	107	92	192	135
Lmod1	9	0	1	1	1	1
Shisa4	6	1	3	12	10	15
Ipo9	53	81	147	59	162	129
Nav1	39	25	29	21	29	32
Csrp1	82	653	159	335	244	375
Phlda3	50	85	246	184	235	162
Tnni1	3	2	1	0	2	1
Lad1	198	142	838	627	897	623
Tnnt2	1	0	5	14	14	10
Pkp1	1	1	22	20	34	13
Igfn1	0	4	0	3	0	0
Tmem9	18	32	37	44	100	123
Ascl5	0	0	0	0	0	0
Cacna1s	1	0	1	0	1	0
Kif21b	12	48	46	37	59	54
Mroh3	2	6	12	9	18	11
Inava	10	150	229	252	254	188
Gpr25	0	0	3	0	0	0
Camsap2	100	20	51	54	46	70
Ddx59	7	3	5	8	20	11
Kif14	1	3	0	0	46	35
Zfp281	3	71	46	39	40	59
Nr5a2	0	22	7	7	19	16
Ptprc	43	1	0	0	0	0
Atp6v1g3	0	0	0	0	0	0
Nek7	33	284	235	234	343	358
Lhx9	0	7	0	0	0	0
2310009B15Rik	18	39	12	16	41	33
Dennd1b	29	105	81	55	87	106
Crb1	0	0	0	0	1	0
Zbtb41	0	41	67	46	85	59
Aspm	6	9	4	2	95	116
F13b	0	0	0	0	0	0
Cfhr1	0	0	0	0	0	0
Cfhr4	1	0	0	3	0	2
Cfhr2	0	11	1	6	0	1
Cfh	50	10	0	43	3	19
Kcnt2	0	10	7	1	12	4
Cdc73	1	22	45	36	52	41
B3galt2	1	4	48	32	14	22
Glrx2	14	42	34	39	71	65
Ro60	15	63	74	44	62	94
Uchl5	8	36	68	50	116	130
Rgs2	33	47	16	46	21	22
Rgs13	0	0	0	0	0	0
Rgs1	7	2	0	0	0	0
Rgs21	0	0	0	0	0	0
Rgs18	0	0	0	0	0	0
Brinp3	0	1	0	0	0	0
Pla2g4a	28	19	51	47	68	47
Ptgs2	19	22	234	237	60	133
Pdc	0	0	0	0	0	0
Odr4	9	13	42	26	61	61
Tpr	64	177	216	210	249	251
Prg4	6	1	2	0	1	1
Hmcn1	6	0	0	0	0	0
Gm47985	0	0	0	0	0	0
Gm8947	0	0	0	0	0	0
Gm47995	0	0	0	0	0	0
3110040M04Rik	0	0	0	0	0	0
Gm47996	0	0	0	0	0	0
Ivns1abp	15	163	146	154	179	215
Swt1	5	8	19	22	36	25
Trmt1l	4	42	35	25	31	33
Rnf2	3	14	33	34	42	47
Niban1	434	207	471	355	413	346
Edem3	12	93	92	68	174	81
1700025G04Rik	16	19	25	12	21	9
Tsen15	3	8	5	10	12	9
Colgalt2	13	2	3	0	3	2
Rgl1	9	70	82	16	84	40
Apobec4	0	0	0	0	2	2
Arpc5	175	210	204	245	452	414
Ncf2	10	4	1	6	0	3
Smg7	18	140	237	193	221	205
Nmnat2	7	5	11	11	13	10
Lamc2	114	132	1754	747	763	398
Lamc1	109	433	662	465	827	678
Shcbp1l	0	0	2	0	1	1
Dhx9	19	318	260	190	226	311
Npl	0	0	0	0	0	1
Rgs8	1	0	0	0	0	0
Rgs16	3	24	2	4	2	2
Rnasel	17	12	15	10	44	34
Rgsl1	0	0	0	0	0	0
Teddm2	0	0	0	0	0	0
Teddm1b	0	0	0	0	0	0
Teddm1a	0	0	0	0	0	0
Glul	83	40	42	15	55	27
Zfp648	0	0	0	0	0	0
Cacna1e	0	0	1	0	0	0
Ier5	111	181	334	392	286	329
Mr1	6	1	0	0	13	1
Stx6	15	78	59	60	53	51
BC034090	1	0	9	3	0	1
Xpr1	6	59	131	108	178	171
Acbd6	12	57	58	58	85	80
Lhx4	0	0	0	0	3	1
Qsox1	20	273	231	262	465	388
Cep350	14	103	133	148	176	171
Tor1aip1	9	38	38	48	40	42
Tor1aip2	30	183	386	177	354	279
Fam163a	3	0	0	0	0	1
Tdrd5	0	0	10	4	5	1
Nphs2	0	0	0	0	1	0
Axdnd1	4	0	0	0	1	1
Gm2000	40	16	31	18	35	20
Soat1	22	37	77	66	190	197
Abl2	86	150	269	228	250	160
Tor3a	3	4	44	30	55	23
Fam20b	79	68	81	71	116	116
Ralgps2	65	65	175	110	182	140
Angptl1	1	1	11	9	11	4
Tex35	1	0	0	0	0	0
Rasal2	22	46	27	24	26	36
Cryzl2	5	0	0	0	0	0
Sec16b	6	0	1	5	12	9
Brinp2	0	0	0	0	0	0
Astn1	0	0	0	0	0	0
Pappa2	0	0	0	0	0	0
Cop1	12	5	9	18	23	13
Tnr	1	0	0	0	0	0
4930523C07Rik	13	48	144	214	110	111
Tnn	0	0	0	0	0	0
Mrps14	13	69	95	95	178	152
Cacybp	17	62	68	71	107	124
Rabgap1l	30	42	27	37	59	48
Gpr52	0	0	3	1	0	1
Rc3h1	19	234	152	108	177	162
Serpinc1	0	1	0	0	0	0
Zbtb37	7	33	45	40	43	47
Dars2	21	2	11	9	40	31
Cenpl	1	8	0	5	14	19
Klhl20	2	19	22	14	14	14
Ankrd45	3	0	1	0	0	0
Tex50	0	0	0	0	0	0
Prdx6	92	653	372	376	1266	1131
Tnfsf4	0	0	0	0	0	0
Tnfsf18	0	0	0	0	0	0
Fasl	1	0	0	0	0	0
Suco	20	27	38	38	71	66
4930558K02Rik	0	0	0	0	0	0
Pigc	1	21	32	27	45	48
Dnm3	2	7	24	32	22	43
Eef1aknmt	90	29	64	17	32	20
Vamp4	13	17	25	24	27	27
Myoc	1	0	1	0	2	3
Myocos	0	0	0	0	0	1
Prrc2c	152	483	736	522	647	674
Fmo4	0	0	0	0	0	0
Fmo1	4	2	0	0	0	0
Fmo2	12	1	0	0	2	0
Fmo6	0	0	0	0	0	0
Fmo3	1	0	0	0	0	0
Mroh9	0	0	0	0	0	0
Prrx1	39	1	0	0	1	0
Gorab	3	25	9	10	14	17
Mettl11b	0	0	0	0	0	0
Kifap3	10	16	40	26	25	40
Scyl3	10	56	30	13	37	25
BC055324	0	2	10	7	26	27
Mettl18	0	0	8	2	7	7
Sele	0	0	0	0	0	0
Sell	3	1	0	0	0	0
Selp	0	0	0	0	0	0
F5	1	0	0	1	1	8
Slc19a2	31	40	138	104	123	108
Ccdc181	5	11	7	26	12	27
Blzf1	1	31	31	25	28	29
Nme7	19	23	16	8	24	23
Atp1b1	116	412	320	588	803	853
Dpt	153	16	1	2	0	0
Xcl1	0	0	0	0	0	0
Tbx19	0	0	0	0	0	1
Sft2d2	32	450	565	353	347	306
Tiprl	13	55	78	38	69	61
Gpr161	2	0	0	1	1	3
Dcaf6	8	26	50	33	40	25
Mpc2	34	24	14	30	64	59
Adcy10	0	0	1	0	0	0
Mpzl1	8	135	215	145	215	243
Rcsd1	3	0	0	0	1	0
Creg1	46	39	31	41	85	74
Cd247	1	5	0	1	1	1
Pou2f1	103	16	45	40	49	48
Dusp27	0	0	0	0	0	0
Gpa33	0	0	0	0	2	1
Mael	0	0	0	0	0	0
Ildr2	15	10	0	2	0	1
Tada1	1	15	13	14	24	9
Pogk	5	34	73	56	9	20
Gm4846	25	0	0	0	0	0
Gm4847	0	0	0	0	0	0
Fmo9	0	0	0	0	0	0
Fam78b	3	1	0	0	0	0
Uck2	28	175	245	140	207	205
Tmco1	23	112	65	92	171	154
Aldh9a1	22	39	38	42	152	98
Mgst3	12	37	35	35	275	140
Lrrc52	0	0	0	0	0	0
Rxrg	0	0	0	0	0	0
Lmx1a	0	0	0	0	8	0
Pbx1	90	190	331	223	171	145
Nuf2	1	0	0	0	22	27
Rgs5	1	0	0	0	0	0
Rgs4	1	0	0	0	0	0
Ccdc190	0	0	0	0	0	0
Hsd17b7	1	36	41	34	96	66
Ddr2	37	3	3	0	1	0
Uap1	151	58	47	104	188	138
Uhmk1	56	130	296	211	281	237
Sh2d1b2	0	1	0	0	0	0
Sh2d1b1	1	2	0	0	0	1
Gm7694	0	42	34	18	22	22
Spata46	0	0	1	0	2	2
Nos1ap	1	74	21	13	15	26
Olfml2b	14	2	4	2	10	4
Atf6	12	347	350	205	170	102
Dusp12	2	19	6	10	14	11
Fcrlb	0	0	0	0	0	0
Fcrla	1	0	0	0	0	0
Fcgr2b	21	3	0	0	0	0
Fcgr4	4	2	0	0	0	0
Fcgr3	29	4	0	0	2	1
Cfap126	7	5	6	12	3	10
Sdhc	24	68	76	96	187	174
Mpz	0	0	1	0	0	0
Pcp4l1	0	0	1	0	0	2
Nr1i3	0	0	0	0	0	0
Tomm40l	1	7	14	12	27	18
Apoa2	0	1	2	0	3	0
Fcer1g	107	12	0	0	0	0
Ndufs2	38	202	239	235	458	403
Adamts4	7	4	4	0	1	0
B4galt3	31	110	205	143	176	167
Ppox	5	53	44	42	48	52
Usp21	6	60	61	41	34	38
Ufc1	22	84	83	96	180	165
Dedd	9	5	21	8	11	5
Nit1	19	28	56	59	84	78
Pfdn2	13	81	95	89	152	121
Klhdc9	0	1	5	3	1	1
Nectin4	6	1	46	29	21	20
Arhgap30	11	2	1	0	2	2
Usf1	14	14	23	21	44	46
Tstd1	7	24	59	71	85	50
F11r	134	709	1026	918	950	879
Alyref2	2	8	14	4	5	7
Itln1	0	0	0	0	0	0
Cd244a	1	0	0	0	0	0
Ly9	0	0	0	0	0	1
Slamf7	7	1	0	1	0	0
Cd48	4	0	0	0	0	0
Slamf1	3	0	0	0	0	0
Cd84	7	1	0	1	1	0
Gm10521	0	0	0	0	0	0
Slamf6	1	0	0	0	0	0
Vangl2	4	8	11	5	19	17
Nhlh1	0	0	3	0	0	0
Ncstn	15	281	320	238	360	258
Copa	68	231	349	275	399	304
Pex19	9	81	62	50	126	133
Dcaf8	57	131	134	86	107	119
Pea15a	49	68	110	70	180	130
Casq1	1	4	1	2	4	1
Atp1a4	0	0	0	1	0	0
Igsf8	18	52	49	39	73	61
Atp1a2	12	0	0	1	1	0
Kcnj9	0	0	0	0	1	0
Kcnj10	2	0	4	0	3	0
Pigm	15	15	107	55	81	58
Slamf9	9	20	17	15	5	4
Igsf9	155	307	553	395	284	277
Tagln2	173	1525	1448	1313	1934	1443
Cfap45	2	1	9	5	2	2
Vsig8	1	0	0	0	1	0
Slamf8	6	0	0	0	0	0
Fcrl6	0	0	0	0	0	0
Dusp23	7	25	9	4	1	6
Crp	0	12	0	0	0	0
Apcs	0	0	0	0	0	0
Olfr16	0	0	0	0	0	0
Olfr1408	0	0	0	0	0	0
Olfr1406	0	0	0	1	0	0
Olfr218	0	0	0	0	0	0
Olfr1404	0	0	0	0	0	0
Fcer1a	0	0	0	0	0	0
Olfr418	0	0	0	0	0	0
Mptx2	0	0	0	0	0	0
Ackr1	2	0	0	0	0	0
Cadm3	6	0	0	0	0	0
Aim2	3	1	0	0	0	0
Ifi206	0	1	0	0	0	0
Ifi214	0	0	0	0	0	0
Ifi213	0	0	0	0	0	0
Ifi209	3	0	0	0	0	0
Ifi208	1	0	0	0	0	0
Ifi207	14	1	3	0	0	0
Ifi204	16	3	2	4	1	1
Mndal	10	3	0	1	1	0
Ifi211	2	1	3	2	1	0
Ifi203	18	0	0	0	0	0
Ifi202b	0	0	0	0	0	0
Ifi205	11	2	0	0	0	0
Olfr433	0	0	0	0	0	0
Olfr432	0	0	0	0	0	0
Olfr430	0	0	0	0	0	0
Olfr429	0	0	0	0	0	0
Olfr427	1	0	0	0	0	0
Olfr231	0	0	0	0	0	0
Olfr424	0	1	0	0	0	0
Olfr420	0	0	0	0	0	0
Spta1	0	0	0	0	0	0
Olfr419	1	0	0	0	0	0
Mptx1	0	0	0	0	0	0
Olfr417	0	0	0	0	0	0
Olfr248	0	0	0	0	0	0
Olfr414	0	0	0	0	0	0
Olfr220	1	1	0	0	0	0
Fmn2	0	0	0	0	0	0
Grem2	0	0	0	0	0	0
Rgs7	0	0	0	0	0	0
Fh1	27	54	75	63	217	148
Kmo	1	1	0	0	0	0
Opn3	0	0	0	0	3	6
Chml	4	2	24	11	21	18
Wdr64	1	2	0	0	0	0
Exo1	0	0	0	0	34	41
Gm38100	0	0	1	0	0	1
Pld5	1	0	0	0	0	0
Rbm8a2	0	0	2	1	2	0
Cep170	4	73	24	19	29	35
Sdccag8	7	23	16	17	25	19
Akt3	16	1	16	9	15	12
Zbtb18	8	31	104	61	84	63
1700016C15Rik	20	10	111	65	100	59
Adss	88	169	368	236	473	316
Catspere1	0	0	0	0	0	0
Catspere2	0	0	0	0	0	1
Desi2	55	17	83	54	89	78
Cox20	10	11	23	24	80	74
Hnrnpu	61	381	441	328	451	439
Efcab2	1	2	3	1	3	4
Kif26b	3	1	0	0	0	0
Smyd3	51	10	34	34	31	34
Tfb2m	1	18	20	13	6	10
Cnst	2	51	32	26	12	18
Sccpdh	12	8	20	8	21	18
Kif28	0	0	0	0	0	0
Ahctf1	31	131	252	165	168	196
Cdc42bpa	14	78	139	90	89	69
Coq8a	2	15	15	13	10	11
Psen2	9	21	23	23	36	35
Itpkb	7	5	8	8	21	20
Stum	8	0	0	0	0	0
Parp1	16	40	39	49	90	91
Lin9	2	2	0	5	5	4
Mixl1	0	0	0	0	0	1
Acbd3	25	21	48	41	52	42
H3f3a	16	52	44	56	88	98
Sde2	41	20	64	52	62	48
Lefty2	0	0	0	0	0	0
Pycr2	6	32	61	51	156	105
Lefty1	9	1	3	1	8	3
Tmem63a	31	153	267	266	468	358
Ephx1	33	182	366	509	766	616
9130409I23Rik	0	0	0	0	0	0
Nvl	26	53	82	46	61	47
Cnih4	38	103	100	84	233	156
Wdr26	149	201	320	283	363	343
Cnih3	0	0	0	0	0	0
Ccdc121	0	0	0	0	0	0
Dnah14	0	0	0	0	2	1
Lbr	26	107	143	128	315	311
Enah	14	81	100	85	92	110
Srp9	7	52	72	73	151	124
Vmn1r1	0	0	0	1	0	0
Degs1	38	116	121	157	335	239
Fbxo28	16	47	90	88	95	77
Trp53bp2	7	67	111	101	92	115
Capn2	15	185	433	286	319	300
Capn8	0	0	0	1	0	0
Ccdc185	0	0	0	0	0	0
Susd4	0	1	10	12	22	27
Tlr5	2	13	3	24	26	40
Disp1	23	36	70	24	52	34
Brox	8	13	46	14	32	25
Aida	6	16	32	33	20	20
Mia3	68	96	164	120	195	125
Taf1a	0	26	26	48	25	30
Hhipl2	3	0	0	1	3	1
Dusp10	13	102	167	126	77	84
1700056E22Rik	1	4	1	2	2	4
Hlx	2	1	0	0	0	0
Mtarc1	1	0	0	0	0	0
Mtarc2	37	91	126	117	255	149
C130074G19Rik	18	65	53	20	24	15
Mark1	0	0	0	0	1	0
Rab3gap2	16	40	107	83	85	101
Iars2	39	90	145	94	238	221
Bpnt1	3	37	62	39	93	82
Eprs	46	354	539	401	338	295
Slc30a10	2	0	0	0	0	0
Lyplal1	0	6	15	10	10	14
Tgfb2	2	7	0	7	2	5
Rrp15	12	48	50	46	54	42
D1Pas1	0	0	0	0	0	0
Spata17	0	1	0	1	0	5
Gpatch2	17	38	35	26	44	38
Esrrg	1	2	0	0	0	0
Ush2a	0	1	0	0	1	1
Kctd3	3	71	67	59	72	66
Kcnk2	0	1	0	0	0	0
Cenpf	5	11	2	5	71	99
Ptpn14	11	177	231	265	252	267
Smyd2	34	89	136	102	125	101
Prox1	21	7	13	5	4	6
Rps6kc1	0	40	23	32	33	28
Angel2	8	44	52	46	31	54
Vash2	2	27	14	4	15	13
Flvcr1	4	42	27	14	33	22
Spata45	0	0	0	0	0	0
Tatdn3	1	2	1	4	5	2
Nsl1	0	3	0	0	5	3
Batf3	4	1	0	0	3	0
Fam71a	2	4	5	5	4	8
Atf3	43	330	641	1622	2424	2101
Nenf	87	21	17	18	38	24
Pacc1	1	41	31	26	18	24
Ppp2r5a	30	39	64	64	78	84
Dtl	1	3	1	0	67	76
Ints7	61	81	49	55	76	114
Lpgat1	39	39	104	85	149	102
Nek2	5	10	1	1	62	39
Slc30a1	5	21	34	42	36	38
Rd3	0	7	0	0	0	1
Traf5	1	6	2	8	11	9
Rcor3	5	22	18	8	32	20
Kcnh1	0	0	0	0	0	0
Hhat	1	10	0	8	5	10
Sertad4	2	5	12	6	6	11
Syt14	4	35	21	23	56	49
Utp25	2	10	20	13	12	19
Irf6	2	16	268	170	172	124
A130010J15Rik	0	1	1	3	3	5
Traf3ip3	4	1	4	3	3	4
Lamb3	7	10	108	70	175	87
Hsd11b1	48	2	0	1	0	0
G0s2	40	7	0	0	0	0
Camk1g	2	0	6	8	5	5
Plxna2	28	40	96	84	152	149
Cd34	54	3	0	0	4	1
Cd46	1	2	10	10	9	7
Cr1l	13	18	39	39	69	60
Cr2	1	0	0	0	1	0
Fam171a1	6	5	15	14	38	50
Nmt2	13	51	110	49	81	65
Rpp38	2	22	27	24	20	20
Acbd7	0	0	0	1	1	8
Olah	0	0	0	0	0	0
Meig1	0	0	1	1	1	0
Dclre1c	11	4	16	20	15	13
Suv39h2	3	1	2	4	16	8
Hspa14	5	18	38	43	83	86
Gm45902	9	9	7	4	17	16
Cdnf	1	0	0	2	2	1
Fam107b	30	402	781	636	517	515
Frmd4a	4	65	27	13	20	17
Prpf18	7	13	49	31	42	44
Bend7	0	1	3	0	1	1
Sephs1	75	13	53	35	100	80
Phyh	8	39	23	16	36	39
Ucma	0	0	0	0	0	0
Mcm10	0	1	8	4	37	47
Optn	18	58	79	73	103	54
Ccdc3	0	1	47	63	40	28
Camk1d	12	29	92	94	86	59
Cdc123	17	42	74	78	155	113
Nudt5	23	38	68	53	104	68
Gm13199	1	0	3	1	2	3
Sec61a2	0	5	22	6	22	16
Dhtkd1	5	10	1	2	7	0
Upf2	35	28	33	45	40	50
Proser2	55	137	268	185	358	235
Echdc3	3	1	8	4	15	12
Usp6nl	76	193	180	146	200	177
Celf2	62	60	91	78	124	117
Gata3	5	1	2	3	3	1
4930412O13Rik	0	0	0	0	0	0
Taf3	13	47	34	37	36	51
Atp5c1	79	268	414	390	1074	994
Kin	8	18	29	35	20	28
Itih2	0	1	0	0	0	0
Itih5	94	10	0	0	3	0
Sfmbt2	0	1	0	0	0	0
Prkcq	4	0	0	0	0	0
Pfkfb3	11	48	41	58	156	126
Rbm17	20	67	91	79	95	51
Gm17490	0	0	0	0	0	0
Il2ra	1	0	0	0	0	0
Il15ra	6	15	3	6	6	5
Fbh1	8	44	48	26	60	73
Ankrd16	2	19	21	19	21	18
Itga8	1	0	0	0	0	0
Mindy3	26	46	35	44	62	65
Pter	4	105	12	18	31	29
C1ql3	1	0	0	0	1	0
Rsu1	12	65	9	19	36	48
Cubn	3	3	2	1	0	1
Trdmt1	1	0	2	1	4	5
Vim	210	506	3	1	1	0
St8sia6	2	1	11	7	0	2
Hacd1	3	14	6	13	16	21
Stam	120	71	144	105	104	96
Tmem236	0	0	8	0	3	5
Mrc1	19	4	0	0	2	0
Slc39a12	0	0	0	0	0	0
Cacnb2	0	23	12	9	19	13
Nsun6	19	8	10	8	12	16
Arl5b	16	43	96	81	86	104
Malrd1	0	0	0	0	0	0
Plxdc2	67	41	22	33	7	13
Nebl	16	5	0	0	1	1
H2al2a	0	0	0	0	0	1
A930004D18Rik	2	0	2	2	5	1
Skida1	0	9	1	1	0	1
Mllt10	26	35	50	46	68	46
Dnajc1	77	53	91	70	73	73
Commd3	18	125	161	154	324	311
Bmi1	1	28	19	20	31	29
Spag6	0	0	0	0	1	1
Carlr	0	0	0	0	0	0
Pip4k2a	12	17	16	11	11	14
Armc3	1	0	0	0	0	0
Msrb2	0	1	0	3	3	4
Ptf1a	0	0	0	0	0	0
4921504E06Rik	0	0	0	0	0	0
Otud1	6	17	14	2	7	9
Etl4	169	154	149	104	177	159
Arhgap21	87	119	181	184	196	208
Enkur	2	1	0	3	3	4
Thnsl1	0	24	20	18	25	30
Gpr158	0	0	0	0	0	0
Myo3a	4	0	0	0	1	0
Gad2	2	0	0	0	0	0
Apbb1ip	17	3	0	0	0	1
Pdss1	1	29	5	5	16	20
Abi1	17	163	139	84	168	132
Acbd5	18	29	37	34	46	57
Mastl	1	0	4	0	19	26
Yme1l1	12	145	199	173	269	269
Potegl	3	0	0	0	0	0
Nxph2	0	0	0	0	0	0
Spopl	1	6	26	19	29	31
Hnmt	0	0	0	0	0	0
Tbpl2	0	0	0	0	0	0
Il1f8	2	0	0	0	0	0
Il1f9	0	1	2	0	0	0
Il1f6	0	0	0	0	1	0
Il1f5	0	0	5	0	0	0
Il1f10	1	0	0	0	0	0
Il1rn	110	47	272	186	165	86
Psd4	4	11	32	37	55	42
Pax8	19	1	7	13	25	7
Cacna1b	1	1	3	2	1	5
Ehmt1	101	56	116	90	97	130
Arrdc1	50	43	159	140	217	214
Zmynd19	16	21	52	38	46	52
Dph7	1	19	10	4	11	14
Mrpl41	6	11	16	25	75	65
Pnpla7	50	8	13	4	6	7
Nsmf	32	78	77	74	75	44
Entpd8	0	3	0	4	16	8
Noxa1	1	0	0	0	2	0
Nrarp	2	21	24	30	23	23
Tor4a	5	84	68	64	90	59
Nelfb	11	57	134	99	140	102
Stpg3	1	0	3	6	5	2
Fam166a	2	10	8	5	5	3
Tubb4b	48	181	538	625	1707	1338
Slc34a3	1	1	4	3	3	5
Rnf224	0	2	1	19	3	2
Cysrt1	16	4	59	80	46	50
Rnf208	1	1	11	7	5	9
Ndor1	3	55	95	47	54	54
Tmem203	3	11	32	20	35	21
Tprn	10	69	76	48	106	80
Ssna1	23	42	70	105	180	152
Anapc2	38	100	243	130	194	192
Tmem210	15	0	0	1	1	2
Lrrc26	0	3	29	36	88	70
Grin1	2	0	9	22	51	28
Man1b1	20	67	108	73	98	91
Dpp7	4	12	61	50	42	30
Uap1l1	64	80	145	133	235	203
Sapcd2	0	2	0	1	45	47
Entpd2	112	46	93	111	113	122
Npdc1	34	155	181	201	296	264
Fut7	0	0	2	0	0	0
Abca2	3	29	74	50	124	82
Clic3	9	5	9	24	37	23
Paxx	3	0	15	15	40	24
Ptgds	0	2	0	0	1	1
Lcn12	0	0	0	0	0	0
C8g	0	2	4	4	4	4
Fbxw5	8	25	60	51	108	96
Traf2	14	60	32	26	41	53
Edf1	37	121	231	229	390	303
Mamdc4	0	3	13	9	11	10
Phpt1	12	44	28	46	90	73
Ajm1	3	0	5	3	6	4
Rabl6	11	40	90	63	106	90
Ccdc183	0	1	0	0	0	0
Tmem141	5	16	9	10	15	29
Fcna	2	1	0	0	0	0
Lcn8	0	0	0	0	0	0
Lcn5	0	0	0	0	0	0
Lcn6	0	0	0	0	0	0
Lcn10	1	0	0	0	0	0
Obp2a	0	0	0	0	0	0
Bmyc	14	1	11	5	17	7
Obp2b	0	0	0	0	0	0
Lcn3	0	0	0	0	0	0
Lcn11	1	0	0	0	0	0
Gm13539	0	0	0	0	0	0
Glt6d1	0	0	0	0	0	0
Lcn9	0	0	0	0	0	0
Sohlh1	0	0	0	0	0	0
Kcnt1	1	0	0	0	1	0
Camsap1	10	73	84	76	62	49
Ubac1	6	35	42	20	51	53
Nacc2	29	42	71	42	40	48
Tmem250-ps	38	59	80	110	117	96
Lhx3	0	0	0	1	0	0
Qsox2	3	48	32	27	28	21
Ccdc187	0	0	0	1	0	0
Gpsm1	1	32	33	8	14	15
Dnlz	22	42	43	39	63	42
Card9	1	1	4	0	1	2
Snapc4	2	37	57	44	41	25
Entr1	4	71	118	75	105	77
Pmpca	2	179	181	114	194	151
Inpp5e	1	29	42	30	32	34
Sec16a	119	524	479	379	384	417
Notch1	94	189	231	418	355	492
Egfl7	15	2	15	10	71	49
Agpat2	11	40	37	57	153	122
Dipk1b	0	31	16	19	59	48
Lcn4	0	0	0	0	0	0
Abo	0	0	0	0	1	7
Surf6	3	25	19	26	25	24
Med22	3	31	48	35	38	42
Rpl7a	116	245	451	352	647	603
Surf1	27	36	67	50	107	66
Surf2	3	17	24	27	40	26
Surf4	112	277	386	296	478	415
Stkld1	0	3	0	3	1	2
Rexo4	9	64	33	26	41	46
Adamts13	4	0	0	0	3	0
Cacfd1	25	85	188	91	73	89
Slc2a6	2	1	0	3	3	1
Gm13398	0	0	1	1	7	0
Mymk	0	0	0	0	0	0
Adamtsl2	0	0	0	0	0	0
Fam163b	0	0	0	0	0	0
Dbh	0	0	0	0	0	0
Sardh	1	4	12	13	14	8
Vav2	2	24	58	36	48	76
Brd3os	1	17	21	15	4	13
Brd3	48	98	97	59	86	91
Wdr5	16	99	148	90	124	112
Rxra	13	51	69	41	48	46
Col5a1	57	6	0	0	0	0
Fcnb	1	0	0	0	0	0
Olfm1	18	3	0	0	0	0
Ppp1r26	0	0	14	8	10	9
1700007K13Rik	0	3	13	16	10	7
Mrps2	1	66	55	41	46	40
Gbgt1	2	1	0	0	0	1
Ralgds	3	28	123	123	121	119
Cel	2	3	3	1	4	1
Gtf3c5	9	8	66	45	46	33
Gfi1b	0	0	1	0	0	0
Tsc1	29	91	125	49	73	77
Spaca9	1	6	7	1	0	2
Ak8	2	1	2	1	0	0
Gtf3c4	1	48	79	51	39	59
Ddx31	1	29	34	21	43	31
Barhl1	0	0	0	1	1	0
Cfap77	0	0	0	0	0	0
Ttf1	15	8	40	25	32	30
Setx	5	103	112	103	106	73
Ntng2	1	0	4	0	0	0
Med27	17	21	13	20	29	30
Rapgef1	17	47	64	59	77	48
Gm13420	0	11	3	2	9	4
Trub2	2	11	14	26	30	16
Gm13547	0	0	0	2	2	0
Coq4	3	16	20	23	38	20
Slc27a4	3	33	74	44	66	43
Urm1	6	8	9	6	10	17
Cercam	5	3	8	0	2	1
Odf2	13	17	87	42	59	71
Gle1	46	31	30	33	39	27
Sptan1	129	189	429	284	450	470
Dync2i2	1	26	63	49	43	28
Set	28	60	76	63	137	120
Pkn3	1	10	4	5	21	20
Zdhhc12	3	38	62	51	84	88
Zer1	3	30	13	30	23	35
Tbc1d13	224	48	49	38	74	80
Endog	1	6	7	13	21	13
Spout1	20	23	26	26	39	41
Kyat1	0	15	8	19	18	22
Lrrc8a	15	275	305	261	205	230
Phyhd1	3	3	3	5	2	2
Dolk	3	36	26	22	44	43
Nup188	231	145	224	120	179	170
Sh3glb2	6	45	94	72	129	123
Miga2	2	17	19	20	37	32
Dolpp1	15	16	33	26	82	59
Crat	7	37	88	43	53	47
Ptpa	10	109	209	146	249	228
Ier5l	8	5	20	14	14	15
Cstad	3	0	0	0	0	0
1700001O22Rik	0	2	0	3	9	3
Ntmt1	11	52	70	85	76	51
Asb6	1	33	73	56	40	29
Prrx2	4	2	0	0	0	4
Ptges	10	0	3	4	18	8
Tor1b	12	47	58	50	60	70
Tor1a	4	21	44	38	66	69
BC005624	5	20	49	31	46	38
Usp20	2	16	81	72	76	78
Fnbp1	30	26	27	34	39	31
Gpr107	31	75	118	73	77	88
Ncs1	11	54	60	27	34	18
Hmcn2	19	1	0	1	1	0
Ass1	7	1	5	0	13	7
Fubp3	42	112	137	85	148	117
Prdm12	0	0	0	0	0	0
Exosc2	2	29	19	27	40	45
Abl1	191	84	96	75	97	89
Qrfp	7	0	0	0	1	1
Fibcd1	0	0	0	0	0	2
Lamc3	3	1	0	0	0	0
Aif1l	2	1	0	0	0	0
Nup214	31	76	197	83	141	148
Fam78a	1	0	0	0	0	1
Plpp7	0	0	0	0	0	0
Prrc2b	86	238	445	290	398	330
Pomt1	2	85	37	30	50	32
Uck1	7	25	27	19	22	16
Swi5	111	212	209	233	482	424
Golga2	7	79	87	68	96	74
Dnm1	5	5	9	11	5	10
Ciz1	23	132	60	54	74	48
1110008P14Rik	0	30	26	22	29	12
Lcn2	48	3486	616	804	86	59
Ptges2	3	45	47	35	48	44
Slc25a25	8	131	79	123	144	138
Naif1	13	32	33	23	29	28
Fam102a	8	13	89	77	111	87
Dpm2	33	44	62	60	100	103
Pip5kl1	1	0	0	1	2	1
St6galnac4	6	0	1	1	1	7
St6galnac6	8	0	0	1	0	3
Ak1	10	2	0	3	5	0
Eng	22	7	3	0	0	1
Fpgs	2	33	18	21	28	22
Cdk9	1	54	39	31	55	55
Sh2d3c	2	1	3	4	18	11
6330409D20Rik	0	0	0	0	0	0
Ttc16	0	0	0	4	0	3
Tor2a	3	24	48	50	110	81
Ptrh1	1	29	44	33	30	15
Cfap157	0	8	6	23	7	7
Stxbp1	3	124	52	31	45	36
Niban2	47	221	453	295	366	310
Lrsam1	27	39	36	31	45	32
Rpl12	267	543	1198	916	1005	791
Slc2a8	5	35	28	34	38	53
Garnl3	14	2	16	11	11	5
Ralgps1	2	15	37	25	16	25
Angptl2	26	6	0	3	4	2
Zbtb34	2	5	19	17	14	10
Zbtb43	54	32	61	47	45	51
Lmx1b	0	0	0	2	0	1
Mvb12b	1	1	3	0	3	1
Pbx3	3	9	5	14	27	47
Mapkap1	70	29	74	67	85	61
Gapvd1	38	182	257	208	233	245
Hspa5	1535	1082	2044	1396	2645	1707
Rabepk	4	35	33	25	50	54
Fbxw2	27	54	53	51	96	111
Gm34653	0	1	1	0	0	0
Psmd5	104	80	102	92	161	157
Cutal	0	2	24	10	26	21
Phf19	0	8	3	4	12	13
Traf1	5	0	0	0	1	2
Hc	0	1	0	0	0	0
AI182371	0	0	0	0	2	0
Cntrl	20	29	35	32	33	35
Rab14	96	198	189	152	256	257
Gsn	694	80	331	165	210	93
Stom	3	191	222	129	126	81
4930568D16Rik	0	0	0	0	0	0
4930402F06Rik	0	0	0	0	0	0
Ggta1	5	38	59	32	94	77
Dab2ip	11	240	376	241	313	237
Ttll11	0	2	0	0	1	1
Ndufa8	75	81	145	121	217	209
Morn5	0	3	0	0	2	3
Lhx6	1	3	6	0	3	0
Rbm18	12	84	37	35	48	38
Mrrf	3	22	34	28	45	38
Ptgs1	49	261	393	291	313	330
Olfr338	0	0	0	0	0	0
Olfr339	0	0	0	0	0	0
Olfr340	0	0	0	0	0	0
Olfr341	9	1	0	0	0	0
Olfr342	0	0	0	0	0	0
Olfr344	1	0	0	0	0	0
Olfr345	0	0	0	0	0	0
Olfr346	0	0	0	0	0	0
Olfr347	1	0	0	0	0	0
Olfr348	0	0	0	0	0	0
Olfr50	3	1	0	0	0	1
Olfr3	0	0	0	0	0	0
Olfr350	0	0	0	0	0	0
Olfr351	0	0	0	0	0	0
Olfr352	0	1	0	0	0	0
Olfr353	0	0	0	0	0	0
Olfr354	0	0	0	0	0	0
Olfr355	0	0	0	0	0	0
Olfr356	0	0	0	0	0	0
Olfr357	0	0	0	0	0	0
Olfr358	1	0	0	0	0	0
Olfr360	0	0	0	0	0	0
Olfr361	0	0	0	0	0	0
Olfr362	0	0	0	0	0	0
Olfr364-ps1	0	0	0	0	0	0
Olfr365	0	0	0	1	0	0
Olfr366	0	0	0	0	0	0
Olfr368	0	0	0	0	0	0
Pdcl	12	20	44	43	71	62
Rc3h2	51	212	193	149	221	192
Zbtb6	3	5	30	18	19	25
Zbtb26	0	11	8	10	2	9
Rabgap1	22	83	85	72	70	85
Gpr21	1	2	1	6	6	7
Strbp	7	43	117	70	86	97
Crb2	0	29	0	0	1	5
Dennd1a	2	15	15	7	1	10
Lhx2	0	0	0	0	0	0
Nek6	141	548	238	167	243	265
Psmb7	16	29	47	35	80	65
Nr5a1	1	0	1	1	0	2
Nr6a1	3	7	34	26	37	30
Olfml2a	0	0	0	0	0	0
Wdr38	0	0	0	1	0	2
Rpl35	76	101	217	184	269	217
Arpc5l	12	88	100	115	188	130
Golga1	1	26	40	35	53	42
Scai	21	1	12	20	25	22
Ppp6c	11	50	70	41	82	96
Lrp1b	0	2	0	0	0	0
Kynu	3	0	0	0	0	0
Arhgap15	2	0	0	0	0	0
Gtdc1	6	6	14	1	2	5
Zeb2	54	10	1	2	0	1
Acvr2a	19	74	58	47	90	82
Orc4	7	44	49	44	75	71
Mbd5	5	67	40	57	62	70
Epc2	11	18	34	17	34	31
Kif5c	2	3	1	1	4	3
Lypd6b	3	0	1	4	24	16
Lypd6	0	0	0	0	0	2
Mmadhc	15	85	64	75	173	147
Rnd3	57	83	156	198	206	213
Tas2r134	0	0	0	0	0	0
Rbm43	1	5	12	5	9	9
Nmi	12	3	5	2	7	0
Tnfaip6	5	1	1	0	1	0
Rif1	7	32	65	56	79	98
Neb	1	1	4	6	3	3
Arl5a	11	55	49	49	67	96
Cacnb4	0	3	3	2	0	8
Stam2	20	84	168	116	145	111
Fmnl2	7	10	30	26	42	38
Prpf40a	74	62	157	123	225	201
Arl6ip6	4	20	17	25	67	66
Rprm	0	0	0	0	0	1
Galnt13	1	0	0	0	0	0
Kcnj3	0	0	0	0	0	0
Nr4a2	29	13	30	73	54	54
Gpd2	17	41	172	106	311	192
Galnt5	0	0	0	0	0	0
Ermn	0	0	0	0	0	0
Cytip	25	5	0	0	0	0
Acvr1c	1	1	0	0	0	0
Acvr1	6	19	62	30	30	24
Upp2	0	0	1	1	0	2
Ccdc148	0	0	0	0	2	4
Gm11099	0	0	0	0	0	0
Pkp4	88	104	169	137	236	188
Dapl1	1	0	0	0	0	0
Tanc1	12	168	124	130	166	180
Wdsub1	5	20	23	12	30	30
Baz2b	20	78	56	58	60	71
Marchf7	11	89	114	109	145	129
Cd302	36	5	4	3	1	5
Ly75	7	0	8	6	6	3
Pla2r1	5	2	0	0	0	0
Itgb6	62	1	92	64	85	85
Rbms1	69	392	446	266	264	208
Tank	40	18	30	13	35	32
Psmd14	24	120	136	106	201	195
Tbr1	0	0	1	0	3	1
Slc4a10	0	0	0	0	0	3
Dpp4	12	13	13	23	75	81
Gcg	0	0	0	0	0	0
Fap	6	0	0	0	0	1
Ifih1	2	21	9	14	12	9
Gca	7	27	36	29	61	42
Kcnh7	1	2	20	5	9	7
Fign	17	10	1	0	1	2
Grb14	1	6	2	0	5	9
Cobll1	19	82	94	65	114	84
Slc38a11	0	0	0	0	0	0
Scn3a	1	0	0	0	0	0
Scn2a	0	0	0	0	1	0
Csrnp3	0	0	2	0	2	0
Galnt3	159	62	258	178	223	146
Ttc21b	0	23	28	20	24	27
Scn1a	1	3	0	0	0	0
Scn9a	0	0	0	0	0	0
Scn7a	28	4	0	0	0	0
Xirp2	0	0	0	0	0	0
Gm21830	0	0	0	0	0	0
B3galt1	0	0	0	1	0	0
Stk39	10	19	14	21	39	37
4933409G03Rik	0	0	0	0	0	0
4932414N04Rik	0	0	0	0	0	0
Cers6	14	38	77	37	130	114
Nostrin	7	1	1	2	27	22
Spc25	5	1	0	3	68	68
G6pc2	4	0	0	0	0	0
Abcb11	1	0	0	0	0	0
Dhrs9	61	0	3	8	7	6
Lrp2	8	1	3	0	0	0
Bbs5	0	4	9	9	7	10
Klhl41	0	0	0	1	0	2
Fastkd1	2	0	3	2	4	5
Ppig	79	101	135	97	124	108
Ccdc173	1	4	5	5	0	8
Phospho2	8	15	18	17	25	33
Klhl23	0	0	0	0	0	0
Ssb	26	97	139	162	167	199
Mettl5	2	11	20	17	22	18
Ubr3	16	53	105	80	111	108
Myo3b	1	0	0	0	0	0
Sp5	0	3	5	12	11	15
Erich2	0	2	1	4	7	8
Gad1	0	0	0	0	0	0
Gorasp2	66	241	332	260	343	300
Tlk1	30	21	21	30	59	48
Mettl8	1	3	10	13	21	15
Dcaf17	7	26	35	40	73	51
Cybrd1	0	9	0	1	2	6
Dync1i2	51	44	117	86	165	138
Slc25a12	5	42	93	70	173	128
Hat1	3	46	40	20	147	156
Metap1d	4	4	13	21	17	17
Dlx1	0	0	0	0	0	0
Dlx2	0	0	0	0	0	0
Itga6	15	91	289	216	306	241
Pdk1	63	53	28	55	133	109
Rapgef4	0	0	1	0	0	0
Map3k20	22	33	203	129	118	77
Cdca7	1	2	11	3	24	18
Sp3	96	20	38	44	73	67
Gm11084	0	0	0	0	0	0
Ola1	21	43	97	77	168	120
Sp9	0	0	0	0	0	0
Cir1	12	9	7	8	5	5
Scrn3	2	16	4	4	19	18
Gpr155	3	2	3	1	3	6
Wipf1	17	2	0	0	0	0
Chrna1	0	0	0	0	0	0
Chn1	0	0	0	0	2	0
Atf2	12	78	134	78	124	86
Atp5g3	51	128	163	190	510	358
Lnpk	3	7	5	8	23	16
Evx2	0	0	0	0	0	0
Hoxd13	0	0	0	0	0	0
Hoxd12	0	0	0	0	0	0
Hoxd11	0	0	0	0	0	0
Hoxd10	0	0	0	0	0	0
Hoxd9	0	0	0	0	0	0
Hoxd8	1	1	0	0	0	0
Hoxd3	0	0	0	0	0	0
Hoxd4	0	0	0	0	0	0
Hoxd1	1	0	0	1	0	0
Mtx2	12	34	63	64	126	93
Hnrnpa3	57	103	130	100	277	232
Nfe2l2	162	516	558	627	852	1011
Agps	12	27	73	65	148	144
Ttc30b	6	5	7	17	8	9
Ttc30a2	0	0	0	0	1	0
Ttc30a1	1	4	5	2	4	2
Pde11a	0	0	2	0	0	0
Cyct	0	0	0	0	0	0
Rbm45	3	58	31	27	29	21
Osbpl6	7	37	37	13	22	17
Prkra	30	42	27	29	58	65
Pjvk	0	0	0	0	0	0
Fkbp7	22	0	3	1	2	0
Plekha3	1	11	28	33	31	35
Ttn	18	7	42	11	35	16
Ccdc141	2	0	3	2	1	3
Sestd1	14	52	161	102	108	128
Zfp385b	0	0	0	0	0	0
Cwc22	35	30	32	15	74	25
Ube2e3	66	50	23	36	55	52
Itga4	4	0	0	0	0	0
Cerkl	3	0	0	0	1	0
Neurod1	0	0	0	0	0	0
Itprid2	94	38	107	119	183	135
Ppp1r1c	0	0	0	0	0	0
Pde1a	5	1	0	0	0	0
Prdx6b	0	0	1	1	0	1
Dnajc10	66	186	187	407	538	905
Frzb	0	0	0	0	0	3
Nckap1	36	94	242	171	266	206
Dusp19	4	36	11	4	17	26
Nup35	2	8	3	2	6	9
Zfp804a	0	0	0	0	0	0
Fsip2	0	1	0	0	0	0
Zc3h15	34	36	73	63	101	76
Itgav	70	338	358	219	356	243
Fam171b	2	1	11	0	0	0
Zswim2	0	0	0	0	1	0
Gm13698	0	0	0	0	0	0
Gm13693	0	0	0	0	0	0
Gm13695	0	0	0	0	0	0
Gm13696	0	0	0	0	0	0
Gm13694	0	0	0	0	0	0
Gm13697	0	0	0	0	0	0
Gm13691	0	0	0	0	0	0
Calcrl	0	1	0	0	0	0
Tfpi	6	0	0	0	0	1
Ctnnd1	377	483	597	426	710	721
Btbd18	0	0	0	0	2	0
Selenoh	13	28	46	22	131	134
Tmx2	14	22	34	33	61	68
Med19	3	15	42	33	26	27
Zdhhc5	23	110	377	167	233	212
Clp1	1	14	35	35	38	38
Ypel4	2	5	2	5	2	6
Gm19426	4	1	0	0	2	0
Serping1	388	38	0	0	0	0
Ube2l6	10	0	0	2	6	3
Smtnl1	0	0	0	0	0	0
Timm10	2	51	53	40	52	51
Slc43a1	2	3	0	0	0	0
Rtn4rl2	0	0	0	0	0	0
Slc43a3	26	6	0	0	0	0
Prg2	0	0	0	0	0	0
Prg3	0	0	0	0	0	0
P2rx3	1	0	11	3	1	7
Ssrp1	29	117	151	126	235	218
Tnks1bp1	83	351	449	348	265	240
Aplnr	3	0	2	1	1	3
Lrrc55	4	1	4	0	4	1
Olfr987	0	0	0	0	0	0
Olfr988	0	0	0	0	0	0
Olfr992	0	0	0	0	0	0
Olfr993	0	0	0	0	0	0
Olfr994	0	0	0	0	0	0
Olfr995	0	1	0	0	0	0
Fads2b	0	0	0	0	0	0
Olfr996	0	0	0	0	0	0
Olfr998	0	0	0	0	0	0
Olfr1000	0	0	0	0	0	0
Olfr1002	0	0	0	0	0	0
Olfr154	0	0	0	0	0	0
Olfr1006	0	0	0	0	0	0
Olfr1008	0	0	0	0	0	0
Olfr1009	0	0	0	0	0	0
Olfr1012	0	0	0	0	0	0
Olfr1013	0	0	0	0	0	0
Olfr1014	0	0	0	1	0	0
Olfr1015	0	0	0	0	0	0
Olfr1016	0	0	0	0	0	0
Olfr1018	0	0	0	0	0	0
Olfr1019	0	0	0	0	0	0
Olfr1020	0	0	0	0	0	0
Olfr1022	0	0	0	0	0	0
Olfr1023	0	0	0	0	0	0
Olfr1024	0	0	0	0	0	0
Olfr1025-ps1	0	0	0	0	0	0
Olfr1026	0	0	0	0	0	0
Olfr1028	0	0	0	0	0	0
Olfr1029	0	0	0	0	0	0
Olfr1030	0	0	0	0	0	0
Olfr1031	0	1	0	0	0	0
Olfr1032	0	0	0	0	0	0
Olfr1033	1	2	0	1	1	0
Olfr1034	0	0	0	0	0	0
Olfr1036	0	0	0	0	0	0
Olfr1037	1	0	0	0	0	0
Olfr1038-ps	0	0	0	0	0	0
Olfr1039	0	0	0	0	0	0
Olfr1040	0	0	0	0	0	0
Olfr1042	0	0	0	0	0	0
Olfr1043	0	0	0	0	0	0
Olfr1044	0	0	0	0	0	0
Olfr52	0	0	0	0	0	0
Olfr1045	0	0	0	0	0	0
Olfr1046	0	0	0	0	0	0
Olfr1047	0	0	0	0	0	0
Olfr1048	0	0	0	0	0	0
Olfr1049	0	0	0	0	0	0
Olfr1051	0	0	0	0	0	0
Olfr1052	0	0	0	0	0	0
Olfr1053	0	0	0	0	0	0
Olfr1054	0	0	0	0	0	0
Olfr1055	0	0	0	0	0	0
Olfr1056	0	0	0	0	0	0
Olfr1057	0	0	0	0	0	0
Olfr1058	0	0	0	0	0	0
Olfr1061	0	0	0	0	0	0
Olfr1062	4	1	2	0	0	1
Olfr1065	0	1	0	0	0	0
Olfr1066	0	0	0	0	0	0
Olfr228	0	0	0	0	0	0
Olfr1076	0	0	0	0	0	0
Olfr1079	0	0	0	0	0	0
Olfr1080	0	0	0	0	0	0
Olfr1082	0	0	0	0	0	0
Olfr1084	0	0	0	0	0	0
Olfr1085	0	0	0	0	0	0
Olfr1086	0	0	0	0	0	0
Olfr1087	0	0	0	0	0	0
Olfr1089	0	0	0	0	0	0
Olfr1090	0	0	0	0	0	0
Olfr1093	0	0	0	0	0	0
Olfr141	0	0	0	0	0	0
Olfr1094	0	0	0	0	0	0
Olfr1095	0	0	0	0	0	0
Olfr1096	0	0	0	0	0	0
Olfr1097	0	0	0	0	0	0
Olfr1098	0	0	0	0	0	0
Olfr1099	0	0	0	0	0	0
Olfr1100	0	0	0	0	0	0
Olfr1101	0	0	0	0	0	0
Olfr1102	0	0	0	0	0	0
Olfr1104	1	0	0	0	0	0
Olfr1105	0	0	0	0	0	0
Olfr1106	0	0	0	0	0	0
Olfr1107	0	0	0	0	0	0
Olfr1109	0	0	0	0	0	0
Olfr259	0	0	0	0	0	0
Olfr1110	0	0	0	0	0	0
Olfr1111	0	0	0	0	0	0
Olfr1112	0	0	0	0	0	0
Olfr1113	0	0	0	0	0	0
Olfr1115	0	0	0	0	0	0
Olfr1116	0	0	0	0	0	1
Olfr1118	0	0	0	0	0	0
Olfr1120	0	0	0	0	0	0
Olfr1121	0	0	0	0	0	0
Olfr1122	1	0	0	0	0	0
Olfr1123	0	0	0	0	0	0
Olfr1124	0	0	0	0	0	1
Olfr1126	0	0	0	0	0	0
Pramel7	0	0	0	0	0	0
Pramel6	0	0	0	0	0	0
Olfr153	0	0	0	0	0	0
Olfr1128	0	0	0	0	0	0
Olfr1129	12	0	0	0	0	0
Olfr1130	0	0	0	0	0	0
Olfr1131	0	0	0	0	0	0
Olfr1132	0	0	0	0	0	0
Olfr1133	0	0	0	0	0	0
Olfr1134	0	0	0	0	0	0
Olfr1135	0	0	0	0	0	0
Olfr1136	0	1	0	0	0	0
Olfr1137	0	0	0	0	0	0
Olfr1138	0	0	0	0	0	0
Olfr1140	0	0	0	0	0	0
Olfr1141	0	0	0	0	0	0
Olfr152	0	0	0	0	0	0
Olfr1143	1	0	0	0	0	0
Olfr1145	0	0	0	0	0	0
Olfr1148	0	0	0	0	0	0
Olfr1150-ps1	0	2	0	0	0	0
Olfr1151	0	0	0	0	0	0
Olfr1152	0	1	1	0	0	0
Olfr1153	0	0	0	0	0	0
Olfr1154	0	0	0	0	0	0
Olfr1155	0	0	0	0	0	0
Olfr1156	0	0	0	0	0	0
Olfr1157	1	0	0	0	0	0
Olfr74	0	0	0	0	0	0
Olfr1158	0	0	0	0	0	0
Olfr1160	0	0	1	0	1	0
Olfr1161	0	0	0	0	0	0
Olfr73	0	0	0	0	0	0
Olfr1162	0	0	0	0	0	0
Olfr1163	0	0	0	0	0	0
Olfr1164	0	0	0	0	0	0
Olfr1166	0	0	0	0	0	0
Olfr1167	0	0	0	0	0	0
Olfr1168	0	0	0	0	0	0
Olfr1170	0	0	0	0	0	0
Olfr1173	0	0	0	0	3	0
Olfr1174	0	0	0	0	0	0
Olfr1175	0	0	0	0	0	0
Olfr1176	0	0	0	0	0	0
Olfr1177-ps	0	0	0	0	0	0
Olfr1178	0	0	0	0	0	0
Olfr1179	0	0	0	0	0	0
Olfr1180	0	0	0	0	0	0
Olfr1181	0	0	0	0	0	0
Olfr1182	0	0	0	0	0	0
Olfr1183	0	0	0	0	0	0
Olfr1184	0	0	0	0	0	0
Olfr1185-ps1	0	0	0	0	0	0
Olfr1186	0	0	0	0	0	0
Olfr1188	0	1	0	0	0	0
Olfr1189	0	0	0	0	0	0
Olfr1191-ps1	1	0	0	0	0	0
Olfr1192-ps1	0	0	0	0	0	0
Olfr1193	0	0	0	0	0	0
Olfr1195	0	0	0	0	0	0
Olfr1196	0	0	0	0	0	0
Olfr1197	1	0	0	0	0	0
Olfr1198	0	0	0	0	0	0
Olfr1199	0	0	0	0	0	0
Olfr1200	0	0	0	0	0	0
Olfr1201	0	0	0	0	0	0
Olfr1202	0	0	0	0	0	0
Olfr1205	1	0	0	0	0	0
Olfr1204	0	0	0	0	0	0
Olfr1206	0	0	0	0	0	0
Olfr1208	0	0	0	0	0	0
Olfr1209	0	0	0	0	0	0
Olfr1211	0	0	0	0	0	2
Olfr1212	0	0	0	0	0	0
Olfr1213	0	0	0	0	0	0
Olfr1214	0	0	0	0	0	0
Olfr1215	0	0	0	0	0	0
Olfr1216	0	0	0	0	0	0
Olfr1217	0	0	0	0	0	0
Olfr1218	0	0	0	0	0	0
Olfr1219	0	1	0	0	0	0
[truncated: 19,660 more rows]

## Sheet: TPM
Gene	org_scr_1	org_kd_1	org_scr_2	org_kd_2	org_scr_3	org_kd_3
Xkr4	0	0.7	1	1.1	0	0.8
Rp1	0	0	0	0	0	0
Sox17	3.3	22.5	1.2	0.4	2.6	0.3
Mrpl15	3	38.8	29	35.7	46.8	33.8
Lypla1	0.6	63.3	37.1	41.5	49.3	64
Tcea1	16	37.2	32.6	23	8.6	16.4
Rgs20	0	6.6	1.4	0	1	0.6
Atp6v1h	8.5	36.9	30.4	31.3	43.7	44.3
Oprk1	0	0	0	0	0	0
Npbwr1	0	0	0	0	0	0
Rb1cc1	3.5	9.8	13.7	15.1	7.4	9.7
Alkal1	0	0	0	0	0	0
St18	0	0	0	0	0	0.2
Pcmtd1	4.1	12.8	16	18.8	14.9	16.1
Sntg1	0.4	0	0	0	0	0
Rrs1	30.5	69.9	58.4	51.8	33.9	35.5
Adhfe1	1.1	0	1.1	0.6	0.4	1.8
Vxn	0	0	0	1.2	0.8	4
Mybl1	0	0.5	3.2	3.1	3	3.2
Vcpip1	6	6.6	27.8	19.4	9.8	11.3
Sgk3	0.9	5.8	3.5	2.8	10	5.3
Mcmdc2	3.3	2.4	5.7	5.2	2.1	2.7
Tcf24	0	2.3	3.8	6.4	9.7	5.2
Ppp1r42	0	0	0	0	0	0
Cops5	7.3	83.3	105.9	100.9	131.8	141.9
Cspp1	7	14.3	16.3	13	11.5	10.5
Arfgef1	15.6	51.1	63.7	61.4	44.7	54.2
Cpa6	0	0	0	0	0	0
Prex2	0.6	0	0.3	0	0	0.1
A830018L16Rik	0.4	0	0	0	0	0
Sulf1	4.2	0.3	0	0.2	0	0
Slco5a1	0.3	0.2	1	0.9	0.3	0.7
Prdm14	0	0	0	0	0	0
Ncoa2	26	29.2	24.6	24.5	13.1	19.3
Tram1	55.3	83.7	136.2	103.1	135.3	125.6
Lactb2	1.2	20.7	28.2	24.9	22.9	17.1
Xkr9	0	0	4.6	1	1.9	3
Eya1	0	0	7.2	0.4	0.8	3.4
Msc	2	0	0	0	0	0
Trpa1	0	0	0	0	0.3	0
Kcnb2	0.6	0.2	0	0	0	0
Terf1	7.1	10.5	6.3	6	14.2	19.9
Sbspon	3.2	2.6	0	0	0	0
4930444P10Rik	0	1.2	0	0	0	0
Rpl7	328.8	1237.3	1461.4	1404.2	1583.2	1511.8
Rdh10	66.2	38.6	106.6	76.4	26.9	30
Stau2	6.2	1.8	7.6	4.7	5.8	4.4
Ube2w	7.1	28.5	29.5	19.5	15.2	17.8
Eloc	15.1	57.8	40.5	45.3	62.4	58.1
Tmem70	4.2	30.6	23.9	47.2	36.8	57.6
Ly96	14.1	0	31.1	42.7	17.6	23
Jph1	0.7	5.5	0.7	1.6	2.1	3.9
Gdap1	0.9	0	0	0	0	0
Pi15	2.3	0.7	0	0	0	0.4
Crispld1	0.8	0.5	0	0	0	0
Crisp4	0	0	0	0	0	0
Defb18	0	0	0	0	0	0
Defb41	0	0	0	0	0	0
Tfap2d	0	0	0	0	0	0
Tfap2b	0	0	0	0	0	0
Pkhd1	2.6	26	3.3	13	11.4	16.6
Il17a	0	0	0	0	0	0
Il17f	0	0	0	0	0.8	0
Mcm3	3.5	7.1	9.4	6.4	62.1	81
Paqr8	0	9.1	60.5	51.3	30.2	27
Efhc1	0	0	2.5	1.8	1.7	1.4
Tram2	2.7	15.4	3.9	3.6	3.1	5.4
Tmem14a	6.6	7.1	2.6	10	21.1	33.3
Gsta3	30.6	413.4	190	241.7	404	657.7
Khdc1a	0	1.2	0	0	0	0
Khdc1c	0.9	0	0	0	0	0
Khdc1b	0	1.1	0	0	0	0
Kcnq5	0	0	0	0	0	0.2
Rims1	0.2	0	0	0	0	0
Ppp1r14bl	1	0	0	0	0	0
Ogfrl1	2.8	2.4	0.7	0.4	1	3.5
B3gat2	0.6	0	0.3	0.3	1.2	1.2
Smap1	31.6	25.8	32.4	23.3	15.5	16.3
Sdhaf4	41.8	48.9	44.5	48	54.4	74.4
Fam135a	0.9	16.3	26.1	21.8	13.6	21
Col9a1	0	0	0	0	0	0
Col19a1	0	0.5	0	0	0	0
Lmbrd1	7.6	37.6	41.7	48.8	33.7	32.6
Adgrb3	0	0	0	0	0	0
4931408C20Rik	0	0	0	0	0	0
Gm597	0	0	0	0	0	0
Phf3	5.8	32.6	49.3	40	25.4	26.5
Ptp4a1	2.6	15	35.3	34	25.7	23.1
Gm5698	0	0	0	0	0	0
4931428L18Rik	0	0	0	0	0	0
Lgsn	0	3.7	0	0	0	0
Dnaaf6	0	0	0	0	0	0
Khdrbs2	0.2	0	0	0	0	0
Gm5415	0	0	0.5	0	0	0
Prim2	0.9	0	4.5	9.8	21.3	33.1
Rab23	28.2	2.7	5.6	2.6	5.8	6.5
Bag2	23	80.8	31.7	31.1	89.9	100.8
Zfp451	1.8	5.2	11.1	9	5.4	8.5
Bend6	1.4	0	0	0	0	0
Dst	4.8	27.1	39.1	19.8	9.2	8
Ccdc115	2.1	18.2	25.1	20.4	28.3	29.8
Imp4	2.8	37.6	31.8	22.8	25.5	25.4
Ptpn18	26.1	2.8	32.4	28.2	63.1	45.9
Prss39	0	0	0	0	0	0
Cfc1	0	0	0	0	0	0
Prss40	0	0	0	0	0	0
Amer3	0	0	0	0	0	0
Arhgef4	1.4	3.4	11.4	13.1	13.3	21.2
SMIM39	0	0	0	0	0	0
Fam168b	41.7	35.1	74.3	62.5	45.7	60.2
Plekhb2	40.2	111.5	83.6	87.2	65.1	49.7
Hs6st1	11.5	25.7	33.6	19.7	26.6	28.5
Uggt1	7.7	70	53	53	62.7	73.2
Neurl3	25	32.6	53.9	57	54.3	51.9
Arid5a	2.9	20	31.7	40.3	12.8	19.4
Kansl3	3.3	35.1	33.5	24	14.7	16
Fer1l5	0	3.8	4.2	4.6	0.4	3
Lman2l	1.4	26.9	27	19.7	23.5	13
Cnnm4	9.8	38.3	40.9	34.4	27.2	28.8
Cnnm3	3	14	13.2	6.9	6.6	5.5
Ankrd23	0.8	2	5.4	7.4	3.2	3.7
Ankrd39	3.3	4.5	10	13.5	6.4	13.6
Sema4c	2.1	3.9	3.8	0.9	1.5	1.7
Fam178b	4.4	0	0	0	1	0.6
Cox5b	122.2	425.5	236.9	318.7	516.9	543.2
Actr1b	6.4	91.1	80.9	63.5	59.8	65.4
4933424G06Rik	3.7	1.6	0	0	0	0
Zap70	0	0	0	0	0	0
Tmem131	2.5	23.4	35	33	23.9	26.1
Vwa3b	0	0	0	0	0	0
Cnga3	0	0	0	0	0	0
Inpp4a	25.7	15.5	15.7	16.5	9	12
Coa5	8.3	36.5	80	34	43	33.5
Unc50	12.4	107.4	76.6	69.4	51.4	58.3
Mgat4a	12.8	24.6	27.6	31.4	24.7	31.2
Cracdl	0.4	7.1	0.4	0.4	2.9	3.4
Tsga10	3.3	0.3	1.4	0.5	1.3	2.3
Lipt1	0	3.5	12.2	5.6	4.8	9.9
Mitd1	11.5	26.1	10.3	24.8	30.2	28
Mrpl30	47.2	78	93.1	98.3	100.7	94.4
Lyg2	0	0	0	0	0	0
Lyg1	0	0	2.2	0	0	0
Txndc9	2.4	16.9	29.3	22.8	20.7	22.7
Eif5b	37.3	49.6	63.9	46.8	36.4	40.2
Rev1	0	10.5	12.2	13.6	10.1	17.9
Aff3	0.9	0	0.3	0	0.2	0
Lonrf2	0	0	0	0	0	0
Chst10	0	0	0	0	0	0
Nms	0	0	0	0	0	0
Pdcl3	3.5	39.4	27.3	24.3	33.1	38.1
Npas2	0.4	4.8	12.3	3.8	7.7	11.6
Rpl31	108.4	259.7	382.7	366.9	333.2	317.1
Tbc1d8	15.1	11.8	19.8	11.9	9.9	9.9
Cnot11	1	22.6	22.1	8.9	10.3	17.1
Rnf149	20.1	47.9	43.7	32.5	37.8	51.3
Creg2	0	0	0.9	0	0	0
Rfx8	0	0	0	0	0	0
Gm3646	0	0	0	0	0	0
Map4k4	14.1	55.4	35.9	38.4	20.2	23
Il1r2	13.1	1.3	0.9	0	0.6	0
Il1r1	4.4	32	8.8	8.2	11.3	11.2
Il1rl2	1.7	4	0	0	0	0
Il1rl1	0.3	0	0	0.6	0	0.2
Il18r1	0.4	0	5.6	0.4	3.1	0.6
Il18rap	0.7	0	2.2	0.4	0.5	0
Slc9a4	0	0	0	1.5	0	0
Slc9a2	0	0	5.4	3.7	1.2	0.7
Mfsd9	0	0.8	3.4	2.4	6.3	5.5
Tmem182	0	0	0	0	0	0
Pou3f3	0	0	0	0	0	0
Mrps9	41.5	55.6	79.4	96.6	80.4	90.2
Gpr45	0.5	0	0	0	0	0
Tgfbrap1	0.6	14.5	17.8	11.4	8.9	9.3
AI597479	1.5	12.4	25.3	11.2	10	11.3
Fhl2	18.8	130.9	122.4	127.1	122.1	129.4
Nck2	0	30.7	30	21.6	7.8	11.5
Ecrg4	5.9	0	0	0	0	0
Uxs1	8.7	14.6	14	13.9	19.9	20.6
Tpp2	3.7	27.1	32.2	17.6	23.7	22.4
Mettl21c	0	2.2	3.3	5.3	3.4	1.3
Gm8251	0.4	0.1	0.6	0.8	1	0.6
Tex30	2.8	37.2	32.5	24	42.4	55.1
Poglut2	0.8	40.5	14.4	17.2	13.7	17.2
Bivm	0.9	2.4	21.1	10.2	11.2	8.8
Ercc5	8.7	12.8	31.1	38	17.4	18.6
Mettl21e	0	0	0	0	0	0
Gulp1	5.2	14	4.3	10.3	6.3	10.1
Col3a1	193.1	30.9	0	0.3	0	0
Col5a2	19.4	6.5	0	0	0	0
Wdr75	1.8	55.2	44.3	34.9	21.6	24.4
Slc40a1	0	13.8	2.6	6.7	8.6	15.1
Dnah7b	0.1	2.9	2	4.7	1.1	2.1
Dnah7c	0	0	0	0.2	0.2	0
Slc39a10	27.2	5.5	22.5	9.9	23.5	22.9
Tmeff2	9.5	5.3	0	1.1	0.9	1.1
Cavin2	6.4	67.2	163.1	97.9	49.9	83.2
Nabp1	6.4	43.5	15.1	27.6	15.3	22.2
Myo1b	0.6	32.5	15.8	9.2	10.3	18.5
Stat4	1.1	0	0	0	0	0.5
Stat1	5.8	23.8	9.2	6	9.6	11.3
Gls	3.2	20.8	31.3	22.8	20.3	20.9
Nab1	54.1	60.5	45.7	52.3	36.3	45.2
Nemp2	0	4.2	7.4	4	4.7	7.7
Mfsd6	2.5	23.5	21.3	25	17.8	15.8
Inpp1	2.4	12.7	3	4.2	7.4	9.9
Hibch	1	26.9	11.5	15.5	23.9	23.4
1700019D03Rik	1.2	0	0	0.9	0.3	0.3
Mstn	0	0	0	0	0	0
1700019A02Rik	0	0	0	0	0	0
Pms1	0	0.7	1	2.7	2.4	2.4
Ormdl1	3.7	2.5	22.4	22.2	27.2	46.4
Osgepl1	1.3	14.3	0.7	5.8	7.9	10.4
Asnsd1	9	6.9	32.7	5.5	41.8	19.3
Dnah7a	0.3	0	0	0	0	0
Stk17b	15.2	4.3	9.8	7.6	13.9	12.8
Hecw2	0.3	0	0	0	0	0
Ccdc150	0	0	0	0	0	0
Gtf3c3	1.2	6.3	9	6.3	7.3	10.1
Gm34066	0	0	0	4.7	4.5	8.8
Pgap1	63.4	133.3	173.7	137.4	242.4	202.9
Ankrd44	4.5	7.7	5	2.8	3.8	4.9
Sf3b1	40.3	76.7	71.5	69.7	85.2	109.3
Coq10b	8.2	168	167	112.4	67.9	62
Hspd1	48.6	187.9	198.8	143.1	204.9	198
Hspe1	101.5	317.6	353.1	294	425.6	405.4
Mob4	3.4	39.2	53.5	73.9	54.2	61.7
Rftn2	1.7	0.6	2.1	0.5	0.9	0.7
Mars2	0.2	4.6	2.8	2.9	2.4	3
Boll	0	0	0.6	0	0	0
Plcl1	0.5	0.4	0	0	0.2	0
Hsfy2	0	0	0	0	0	0
Satb2	1.3	0	1.3	1.7	0.7	1.5
1700066M21Rik	4.7	16.7	11.3	2.6	4.1	4.8
Tyw5	2.9	0	7.6	9.3	9.3	10.9
Maip1	3	8.8	12.1	6.5	5.2	9.8
Spats2l	4.2	0.5	0	0.4	1.1	0
Kctd18	1.3	1.8	0.7	0.7	2.8	4.9
Sgo2a	0	0	0	0	5.5	4.4
Aox1	0.8	4.9	0	1.3	1.4	3
Aox3	0	0	0	0	0	0
Aox4	0.4	0	0	0	0	0
Aox2	3.7	0	0	0	0	0.3
Bzw1	33.6	125.5	129.3	99	113	109.5
Clk1	30.8	105	62.7	120.3	88.3	113.2
Ppil3	2.7	21.9	8.2	21.6	23.3	25.1
Nif3l1	0.4	11.5	11.6	8.5	9.9	14.9
Orc2	0.5	15.4	8	6	11.1	13.5
Fam126b	9	5.3	14.6	10.4	11.1	7.6
Ndufb3	44.4	125.1	121.7	116.3	134.7	140.9
Flacc1	3.8	1.3	3.8	1	2	1.5
Cflar	17.7	55.5	29.5	22.3	18.1	20.5
Casp8	3.1	56.1	34.6	24	37.2	35.7
Trak2	52.5	11.2	35.2	16.2	23	17.6
Stradb	0	10.7	3.2	5.2	5.6	2.2
C2cd6	0.5	0	0	0	0	0
Tmem237	2.5	27.8	7.5	26.1	18.5	28.4
Mpp4	2.8	0	0	0.6	0.4	0
Als2	0	15.2	12.2	5.3	7.5	9.5
Cdk15	0.8	0	0	0	0	0
Fzd7	11	9	8.7	6.4	4.1	6.1
Gm973	0	0	0	0	0	0
Sumo1	13.2	58.9	80.9	65.1	86.6	135.1
Nop58	6.4	46	34.4	34.2	28.6	33.2
Bmpr2	3.5	13.1	15.9	10.9	8.2	10.8
Fam117b	2.6	25	15.2	8.4	8.7	15.2
Ica1l	0.9	0.6	0	3.6	2.3	1.5
Wdr12	5.9	8.7	6.2	6.1	7.1	6.3
Carf	0.6	0.9	3.5	3.1	0.9	3.9
Nbeal1	5.9	23.1	30.1	30.1	16	18.6
Cyp20a1	6.4	73	50.6	47.7	44.6	32
Abi2	4.7	20.9	9.1	9.6	12.5	11.3
Raph1	6.6	32.5	41.5	40	38.7	34
Cd28	1.2	0	0	0	0.3	0
Ctla4	0	0	0	0	0	0
Icos	0	0	0	0	0	0
Pard3b	1.7	1.4	3.6	7.6	1	2.9
Nrp2	3.8	3.2	21.5	7.8	8	2.1
Ino80d	20.4	23.9	28	25.1	20.2	24.8
Ndufs1	4.2	62.4	42.5	48.4	56.8	75.9
Eef1b2	413.3	965.1	1540.2	1474.1	1179.7	1189
Gpr1	0	0	0	0	0	0
Zdbf2	0.1	0	0	0	0.1	0
Adam23	1.4	0.7	0.3	0	0	0
Gm39653	0	0	0	0	0	0
Dytn	0	0	0	0	0	0
Mdh1b	0	0	0	0	0	0
Fastkd2	0.8	11.7	12.7	6	12.4	16.8
4933402D24Rik	0	0	0	0	0	0
Klf7	4	9.1	16.5	16.6	5.2	5.2
Creb1	8.7	10.3	9.8	7.3	6.5	9.9
Mettl21a	7.8	3.5	4.6	7	16.7	15.9
Ccnyl1	6.7	2.8	4.1	6.1	6.5	4.6
Fzd5	1	32.4	28.2	36.8	25.1	30
Plekhm3	2.3	17.7	8.9	7.8	4.2	6.6
Akr1cl	0	0	0	0	0	0
Cryge	0	0	0	0	0	0
Crygd	0	0	0	0	0	0
Crygc	0	0	0	0	0	0
Crygb	0	0	0	0	0	0
Cryga	0	0	0	0	0	0
D630023F18Rik	0	0	0.8	0.9	0.6	2
Idh1	18	80.1	76.1	116.2	211.9	281.5
Pikfyve	2.3	9	11.1	7.8	7.3	8.3
Pth2r	0.7	0	0	1.5	0	0.6
Crygf	0	0	0	0	0	0
Map2	0.5	0	2.3	1.6	2.8	4.5
Unc80	0.4	0.2	0	0	0	0
Rpe	28.2	25.4	36.1	37.5	44.1	45.3
Kansl1l	0.7	4	3.3	10.4	5.7	6.9
Acadl	121.1	87.2	81.1	122.8	142.2	202.4
Myl1	0	0	0	0	0	0
Lancl1	17.2	36.9	16	22.9	14.2	19.2
Cps1	0	0	0	0	0	0
Erbb4	0.1	0	0	0	0	0
Ikzf2	1.5	0.2	0.4	0.8	0.8	1.5
Spag16	0.4	0	0	0	0	0
Vwc2l	0	0.5	0	0	0	0
Bard1	0.3	1.3	1.9	1	5.5	3.6
Abca12	0	0	1.4	0	0	0
Atic	16.3	78	84.8	29.2	48.8	35.2
Fn1	67.4	274.2	20.2	9.6	5.1	5
Mreg	0	1	0	0.8	0	0.6
Pecr	1.3	26.3	32.8	32.6	29.1	36.3
Tmem169	0	0	0	0	0	0
Xrcc5	0	18.7	16.8	15.1	22.8	30.2
Marchf4	0	0	0	0	0.3	0
Smarcal1	0.6	6.7	7.8	6	8.5	7.2
Ankar	3.5	0	0	0	0.3	0
Rpl37a	1078	1373.2	1923.8	1524.3	1755.6	1403.3
Igfbp2	18.3	6.5	0	0	0	0
Igfbp5	9.5	0.4	0	2.2	0	1.2
Tnp1	0	0	0	0	0	0
Tns1	3.3	4.1	0	14.5	2.7	7.9
Rufy4	0.8	0	0	0	0	0.6
Cxcr2	1.2	0.8	1.2	0	0	0
Cxcr1	1.2	0	0	0	0	0
Arpc2	119.4	488.4	444.6	464.9	486.7	425.2
Gpbar1	0	0	0	9	4.6	2.7
Aamp	45.7	260.9	280.7	267.7	203	207.2
Pnkd	7.9	23.2	12.9	21.4	23.7	26.2
Tmbim1	64.7	47.9	94.1	94.8	71	53.3
Catip	0	0	1.6	0	0	0
Slc11a1	1.5	1	1.5	0	1.1	0.6
Ctdsp1	4.2	46.7	31.3	25.4	18	21.6
Vil1	9.6	116.5	105.2	122.1	157.6	162
Usp37	0.7	11.5	12.9	12.9	11.2	16.7
Cnot9	13.1	57	33.3	33.6	49.6	61.3
Plcd4	0.4	0	0	0	0.3	0.3
Zfp142	1.8	8.8	26.5	14.5	9	8.6
Bcs1l	44.2	20.1	12.4	22	19	25.9
Rnf25	23.8	29.1	30.7	33.2	24.1	29
Stk36	3.6	5.7	5.2	5.6	2.7	6.6
Ttll4	1.6	35.5	36.7	19.4	14	15.4
Cyp27a1	2.8	2.5	0	0	0.7	0
Prkag3	0	0	0	0	0	0
Wnt6	0	0	0	0	0	0
Wnt10a	0	0	2.2	0	0	0
Cdk5r2	0.6	0	0	0	0	0
Fev	1.2	0	0	0	0	0
Cryba2	0	0	0	0	0	0
Cfap65	0.9	0	0	0	0	0
Ihh	0.7	0	1.4	4.7	2	0
Nhej1	1.1	4.5	12.4	6.1	10.2	7.3
Slc23a3	34.7	10.4	14.7	21.5	14.4	14.1
Cnppd1	6.6	51.5	50.1	30.2	24.3	15.5
Retreg2	42.2	72.4	95.8	83	81.7	83
Zfand2b	3.9	77	58.9	83.4	63.6	72.4
Abcb6	0.6	16.1	15.1	9.8	30.5	34.8
Atg9a	1.8	64.4	49.2	44.4	45.4	59.3
Ankzf1	9.5	26.9	24.9	25.6	14.8	22.6
Glb1l	0.8	9	2.3	9.7	7.3	7.3
Stk16	5.2	28.7	43.6	49	58.9	63.4
Tuba4a	88.5	46.1	98.9	111.2	185	177.6
A630095N17Rik	0	0	0	0	0	0
Dnajb2	1.1	32.2	20.9	26.6	17.8	15.3
Ptprn	1	10.9	0.5	0.5	2	1.2
Resp18	0	0	0	0	0	0
Dnpep	63.1	31.1	72.1	62.5	67.1	69.1
Des	7.7	1.6	0	0	0.4	0
Speg	0.4	0.4	0	0	0	0
Gmppa	11.8	48.4	69.7	47.9	66.5	56
Asic4	0	0	0	0	0.9	0
Chpf	20.9	24.1	61.1	30.8	29.4	32.2
Tmem198	7.8	3.8	0.7	3.1	2.5	2.3
Obsl1	1.3	0	0.8	0.3	0.9	0.9
Inha	0	0	2.4	1.3	0.8	0
Stk11ip	6.2	8.9	23.8	20.2	13	7.3
Slc4a3	1.8	0.6	0.9	1.2	0.5	0.6
Epha4	6.7	181.7	79.5	78	48.5	51.4
Pax3	0	0	0	0	0	0
Sgpp2	1.8	59.6	42	49.6	60	61.7
Farsb	8.5	146.5	147.7	106.6	103.5	120.1
BC035947	0	0	0	0	0	0
Mogat1	0	1.7	0	0	0	0
Acsl3	0.9	15	26	35.3	36.6	35.3
Utp14b	4.2	7.5	16.7	24.4	11.9	10
Kcne4	0	0	0	0	0	0
Scg2	0	0	0	0	0	0
Ap1s3	1.9	0.8	5.6	4	3.9	3
Wdfy1	1	7.8	11	10.1	3.4	5
Mrpl44	2.5	58.7	66.5	50.1	33	50
Serpine2	59.4	5.2	4.6	3.3	0.5	1.3
Fam124b	0	0	0	0	0	0
Cul3	9.5	14.7	31.1	32.4	22.9	24.7
Gm45261	0	0	0	0	0	0
Dock10	1.1	0.5	0	0	0	0
Nyap2	0.6	0	0	0	0	0
Irs1	1.6	30	50.4	17.9	17.7	10.6
Rhbdd1	23.9	162.2	146.7	111.7	42.1	46.4
Col4a4	1.8	3.5	2.7	2.9	0.7	1.7
Col4a3	1	0	0.6	0.5	0.3	0
Mff	8.2	91.9	100.7	92.9	111.9	98.6
Tm4sf20	0	45.9	9.5	40.9	98.6	73.2
Gm47791	0	0	0	9.2	2.9	0
Agfg1	5.3	16.2	23.9	26.9	29.4	29.5
A030005L19Rik	0	8.9	2.2	0	1.5	1.8
A030014E15Rik	0	0	2.2	0	0	0
Gm6217	0	0	0	0	0	0
A030003K21Rik	0	0	0	0	0	0
Gm7544	0	0	0	0	0	0
Gm47955	2.8	0	0	0	0	0
Gm47959	0	0	0	0	0	0
Slc19a3	0	0	0	0	0.4	0
Krtap28-10	0	0	0	0	0	0
Gm47969	0	0	0	0	0	0
A030005K14Rik	0	0	0	0	0	0
Krtap28-13	0	0	0	0	0	0
Ccl20	21.4	260.4	198.6	500.8	189.1	173.8
Daw1	0	0	0	0	0	0
Sphkap	0.4	0	0	0.2	0	0
Pid1	4.2	1	0	0.8	0.9	0.4
Dner	0.9	0	0.5	0	0	0
Trip12	15.8	42.7	40	37.8	38.5	45
Fbxo36	2	2.6	17.8	19.3	12.4	21
Slc16a14	0	2.1	0.5	0	0	0.4
Gm15433	0	0	0	0	0	0
Gm7582	0	0	0	0	0	0
A530032D15Rik	3.3	0	0	0	0	0
C130026I21Rik	1.1	0	0	0	0.4	0
Gm7609	0	0	0	0	0	0
Gm52955	0	0	0	0	0	0
Gm7592	0.6	0	0	0	0	0
G530012D18Rik	0	0	0	0	0	0
Sp110	1.9	1.2	0	0	0.6	0
Sp140	5.7	0	2.1	0	0	0
Sp100	3.5	0.6	0	0.5	0	0
A630001G21Rik	0.8	1.1	0	0	0	0
Cab39	11.2	63.9	61.6	55.4	54.4	58.5
Itm2c	49.6	122	96.9	103.8	50	63.2
4933407L21Rik	0	0	0	1.7	0	0
Gpr55	0	0	1.4	0.5	0	0
Spata3	0	0	0	0	0	0
2810459M11Rik	2.7	18.6	6.4	12.2	11.2	10.9
Psmd1	21.8	86.7	107.3	103.5	122.6	129.8
Htr2b	2.5	4.5	3.4	1.8	1.2	4.8
Armc9	2.7	5.9	15.2	6.6	3	4.1
B3gnt7	1.6	0.7	1.6	1.2	1.1	1.3
Ncl	95.8	201.7	265.7	210.9	180.5	163.9
Nmur1	2.1	0	0	0	0	0
Tex44	0	0	0	0	0	0
Ptma	136.7	458.8	411.7	510.5	805.6	853.6
Pde6d	6.1	6.5	18.2	24.9	41.3	35.6
Cops7b	2.9	3.5	6.2	3.2	7.7	3.7
Nppc	1.7	0	0	1.9	0	1.4
Dis3l2	9.6	51.5	70.8	42.8	34.9	51.1
Alppl2	0	0	0	0	0	0
Alpi	0	0	0.8	0	0	0
Akp3	0	0	0	0	0	0
Ecel1	1.1	0	0	0	0	0
Prss56	0	0	0	0	0	0
Chrnd	0	0	0	0	0	0
Chrng	0.6	3	0	0	0	0
Eif4e2	14.5	46.5	39.3	40.4	35.2	34.9
Efhd1	1	0	0	0	0	1.6
Gigyf2	2	37.1	41.4	29.7	19.4	21.2
Kcnj13	1.4	15	0	7.6	3.9	3.4
Snorc	0	0	0	0	2.6	9.1
Ngef	1.9	25.8	69.2	51.8	32.6	32.5
Neu2	0	0	0	1.5	1.4	2.2
Inpp5d	1.7	0.5	0.3	0	0.2	0
Atg16l1	7.5	43.8	23.7	36	21.6	27.1
Sag	3.1	1.4	1	1.1	2.9	0
Dgkd	3.1	60.2	59.3	53.2	27.5	30.7
Usp40	1.3	16.6	14.4	18.9	15.1	14.2
Ugt1a10	0.8	0	0	0	0	0
Ugt1a9	0	0	0	0	0	0
Ugt1a8	0	0	0	0	0	0
Ugt1a7c	0.8	54.3	2.1	1.8	7	9.3
Ugt1a6b	0	1	0	0.8	0	0
Ugt1a6a	0	0	0	0	0	0
Ugt1a5	0	0	0	0	0.6	1.3
Ugt1a2	0	1.1	0	0	0	0
Dnajb3	1.7	0	0	0	0	4.1
Ugt1a1	0	1.1	6.4	33	7.2	5.2
Mroh2a	6.9	8.2	2.8	9.2	4.8	7.9
Hjurp	4	55.6	17.2	44.9	39.7	67.1
Trpm8	0	0	0	0	0	0
Spp2	0	0	0	0	0	0
Glrp1	0.9	13.4	17.3	12.8	3.2	3
Arl4c	20.2	18.3	27.3	16.2	17.8	18
Sh3bp4	8.6	88.4	37.9	44.4	56.5	52.6
Agap1	11.6	23.5	49.2	38.2	16	14.5
Gbx2	0.8	0	1.7	0	1.2	0.7
Asb18	0	0	0.4	0	0	0
Iqca	0.5	0	0	0	0	0
Ackr3	8	1.4	0	0.6	0.4	0
Cops8	17.5	98.8	60.2	70	58.7	61.4
Col6a3	6.4	1.1	0.2	0	0	0
Mlph	66.5	90.5	119.4	177.1	106.5	106.2
Prlh	0	0	0	0	9	5.3
Rab17	0	0	26	10.7	21.1	18.2
Lrrfip1	9.8	181.2	156.7	128.9	88.1	97.9
Rbm44	0.5	0	0	0	0	0
Ramp1	8.3	1.6	1.8	0	0	0.5
Ube2f	10.6	25.1	17.6	22.2	16.3	16.7
Scly	1.5	7.9	13.2	6.4	3.1	7.2
Espnl	0	0.4	1.6	2.1	1.4	0.5
Klhl30	0.6	0	0	0.6	0	0.5
Erfe	0	0.8	6.3	8.9	5.3	7.7
Ilkap	44.5	28.4	41.5	40.4	56.1	56
Hes6	5.3	34	48.2	66.5	93.7	114.3
Per2	8.6	74.9	37.4	60.2	27.4	44.6
Traf3ip1	0.5	13	13.1	7.3	8.1	11.8
Asb1	0.3	14.5	5.3	8.1	6.2	5.6
Twist2	0	34.6	0	0	0	0
Hdac4	2.6	12	18.1	15	10.5	8.7
Ndufa10	41.5	100.4	152.1	180.5	193.7	223.7
Olfr1416	0.7	0	0	0	0	0
Olfr1415	0	0	0	0	0	0
Olfr1414	0.3	0	0	0	0	0
Olfr1413	0	0	0	0	0	0
Olfr1412	0	0	0	0	0	0
Olfr1411	0	0	0	0	0	0
Olfr1410	0	0	0	0	0	0
Olfr12	0	0	0	0	0	0
Cops9	124.6	264.2	261.2	277	310	304.3
Otos	2.5	0	0	0	0	0
Gpc1	0.9	0	2.6	2.8	0.6	1.4
Ankmy1	0	0	0	0	0	0.3
Dusp28	0	14.5	9.5	1.5	15.1	7.7
Rnpepl1	12.8	19.3	72.3	45.1	45.6	35.7
Capn10	2.1	8.5	20.6	14.9	9.2	14.2
Gpr35	1.8	0	1.1	1.2	1	0.6
Aqp12	3.3	0	0	0	0	0
Kif1a	0	0.3	0	0.4	0.4	0.5
Agxt	0	1.5	5.8	1.2	0	0.9
Mab21l4	3	11.1	44.5	31	38.7	39.9
Crocc2	0.8	0	0	0.8	0	0
Sned1	3.3	2.6	2.7	5.3	2.4	2.2
Mterf4	0.4	15.5	18.5	11.6	16.4	17.8
Pask	0.3	3.2	2.1	2.9	3.7	7.8
Ppp1r7	0.9	19.4	13.7	9.9	14.6	15.9
Ano7	0	1.8	0.4	6.8	0	1.5
Hdlbp	93.1	150.4	175.8	141.1	126.6	130.7
Septin2	66.4	128.8	110.9	61.3	69.8	57.1
Farp2	0.7	20.1	5.1	13.6	11.1	13.6
Stk25	10.1	55.4	91.1	94.2	75.5	64.6
Bok	12.7	63.6	97.3	163.4	139.4	167.8
Thap4	1.6	21.2	14.6	12.4	9.7	7.1
Atg4b	1.7	83.6	27.7	29	24.7	17.8
Dtymk	7.9	32.6	29.1	36.5	66.5	84.4
Ing5	27.7	13.7	25.1	17.2	18.4	20.4
D2hgdh	0.5	3.9	3.9	2.7	1.4	2.4
Gal3st2	0.6	0	0	0	0	0
Gal3st2b	0	0	0	0	0	0
Gal3st2c	0	0.2	0	0	0.1	0
Neu4	0	0	0	0	0	0
Pdcd1	0.9	0	0	0	0	0
Fam174a	2.6	8.9	7.8	6.8	6.7	6.9
St8sia4	1	3.5	0.1	1.2	1.3	1.5
Slco4c1	0	0	0	1.2	0.3	0.3
Slco6c1	0.6	0	0	0	0	0
Macir	0.8	5	5.4	5.4	4.2	5
Ppip5k2	1.9	55.6	57.5	40.5	37.2	35.6
Gin1	2.1	9.1	3.1	4.5	8.4	8.5
Pam	13.4	204.2	279.5	190.7	134.2	107.4
Slco6d1	0	0	0.8	0	0	0
Cntnap5b	0	0	0	0	0	0
Cdh20	0.9	0	0	0	0	0
Rnf152	0	3.9	0	0	0.6	1
Pign	1.9	8.4	13.8	4.7	6.4	9.7
Relch	1.3	22.5	11.3	14	12.5	18.9
Tnfrsf11a	0.4	2.4	2.1	3.5	2.5	4.3
Zcchc2	1.3	8.9	12.6	8.7	9.5	6.5
Phlpp1	1.7	4.6	14.1	12.7	12.7	12.1
Bcl2	11.7	7	5.5	12.2	7.8	7.8
Kdsr	3.2	26	41.4	30.8	21.8	17.6
Vps4b	3.3	32.2	43.2	30.1	34.2	32.6
Serpinb5	0.6	13.9	48.1	53.3	51.3	52.3
Serpinb12	0	0	0	0	0	0
Serpinb13	1.1	0	0	0	0	0
Serpinb3a	0	0	0	0	0	0
Serpinb3d	0	0	0	0	0	0
Serpinb3b	0	0	0	0	0	0
Serpinb3c	0	0	0	0	0	0
Serpinb11	0	0	0	0	0	0
Serpinb7	0	0	0	0	0	0
Serpinb2	0	0	13.9	1.9	0	5.6
Serpinb10	0	0	0	0	0	0
Serpinb8	0.4	0	2.7	2.9	4.3	2.9
Cdh7	0.2	0.2	0.2	0	0	0
Cdh19	0	0	0	0	0	0
Dsel	3.4	0.4	0.6	0.7	0.6	0.5
Cntnap5a	0	0	0	0	0	0
Gm19965	0	0	0	0	0	0
Gm28363	0	0	0	0	0	0
B020011L13Rik	0	0	0	0	0	0
Gm28360	0	0	0	0	0	0
Gm28168	0	0	0	0	0	0
Gm7145	0	0	0	0	0	0
Gm29106	0	0	0	0	0	0
Tsn	16.9	35.1	23.5	38.5	41.9	50
Nifk	3.6	122.7	73.6	55	62.4	56.2
Clasp1	0.8	14	31.2	20.2	15.1	19
Tfcp2l1	1.3	25.2	18.9	19.1	16.2	9.2
Gli2	0.3	0	0	0	0	0
Inhbb	1.7	1.1	0	0.5	0	0
Ralb	20.8	80.8	59.1	64.6	55.4	59.4
Tmem185b	11.4	39.7	50	26.6	18	22.1
Epb41l5	13.4	26.6	21.7	23.6	24.1	23.5
Ptpn4	8	7.5	12.3	10.9	8.4	10.7
Tmem177	0	2.9	4.8	4	2.6	8.7
Cfap221	0	0	0	0	0	0
Sctr	0	0	0	0	0	0
Tmem37	8.2	27.3	24.5	20.6	88.8	75.4
Dbi	366.8	509.7	389.6	527	1137.5	1307.6
3110009E18Rik	36.6	6.1	2.3	4.9	2.4	0.9
Steap3	3.1	2.5	0.3	0.7	0	0.3
C1ql2	0.9	1.2	0	0	0	0
Marco	20.4	1.2	0	2	0	0
En1	0.7	20.9	14.3	7.4	8	6.1
Insig2	59.2	62.5	48.6	28.8	50.1	44.8
Ccdc93	3.7	5.9	6.1	6.4	6.8	8
Htr5b	0	0	0	1	0.6	2.3
Ddx18	0.8	21.1	34.8	27.3	24.1	24.4
Dpp10	0	0.2	0	0	0	0
Actr3	64.2	112.2	97.7	126.8	127.3	133.4
Slc35f5	7.2	117.9	256.2	176.2	155	117.5
Gpr39	14.6	55.9	67.7	52.3	28.1	23.8
Lypd1	0.3	0.3	1.8	2.2	0.9	1.7
Nckap5	0.4	0.6	0	3.8	0	1.8
Mgat5	2.3	9.9	37.3	27.2	35.5	23.1
Tmem163	0.4	1.7	0.9	0.9	0.6	0.3
Acmsd	3.3	0	0	0	0	1.1
Ccnt2	13	18.1	13.3	20.6	18.6	16.8
Map3k19	0.3	0	1	0	1.4	0.3
Rab3gap1	6.3	57.1	62.8	36.2	40.1	40.2
Zranb3	2	8.2	2.1	1.1	1.9	6.1
R3hdm1	6.5	28.8	31.2	23.8	22.5	21.8
Ubxn4	35.1	51.4	62.7	42.5	40.3	28.2
Lct	0.3	0	0.6	1.2	0.2	0.9
Mcm6	2	7.1	38	22	97.1	121.5
Dars	9.4	98	61.7	70.5	93.6	113.9
Cxcr4	7.9	1.3	0	0	0	0.8
Thsd7b	0	0	0	0	0	0
Cd55b	0	1.8	0	0	0	0
Cd55	12.8	28.7	13.3	17.7	18.8	9.2
Zp3r	1.7	0	0	0	0	0
C4bp	0.6	0.8	0	27.1	11.3	17.1
Pfkfb2	3.2	25.7	27.4	27.6	28.1	35
Yod1	0.3	3.9	10.8	9.8	8.9	7.3
AA986860	33.1	40.2	81	125.3	91.1	119.9
Fcamr	0	0	0	4	0	0.8
Pigr	3.1	2.4	0.4	12.5	0.6	6.1
Fcmr	1.1	0	0	2.4	0	0.9
Il24	0	0	1.3	0	0	0
Il20	0	0	0	0	0	0
Il19	0	0	0	0	0	0
Il10	0	0	0	0	0	3.3
Mapkapk2	42.8	45.5	53.4	61.5	44.4	60.7
Dyrk3	0.6	15	71.9	64.9	60.8	52.1
Eif2d	2.2	12.7	39.3	37.3	37.4	34.8
Rassf5	4.1	60.8	20	16.7	11.7	13
Ikbke	5.2	29.1	55.5	31.9	27	15.2
Srgap2	21.5	21.6	24	12.3	12	15.5
Fam72a	2.4	6.5	2.4	6.2	6.2	7.3
Avpr1b	0	0	0	0	0	0
Ctse	28.5	0	5.9	9.1	11.7	4.8
Rab7b	7.5	0.5	0	0.9	0.5	0.3
Slc26a9	2.2	5.9	28.9	20.4	28.5	41.5
Pm20d1	0.3	0	0	0	0	0.4
Slc41a1	2.7	14.2	33.8	20.9	19.8	17.9
Rab29	5.3	1.8	10.6	14.3	33	34.4
Nucks1	24.9	38.5	46	38.1	54.5	67.8
Slc45a3	0	9	42.2	24.7	34.7	25
Elk4	9.1	100.6	86.1	61.9	41.1	56.5
Mfsd4a	1.4	20.6	31.3	22	21.2	19.7
Cdk18	2	9.3	59.9	43.4	25.9	43.7
Lemd1	1.1	0	0	0	0	0
Gm10188	0	0	0	0	0	0
Klhdc8a	0.4	0	0.8	0.5	0.9	0
Nuak2	16.5	123.5	20.5	35.1	41.5	49.2
Tmcc2	0.4	0.6	0	0	0	0
Dstyk	2.5	9.4	8.4	8.8	2.5	4.6
Rbbp5	14.6	41.6	27.9	33.6	28	27.6
Tmem81	0.9	0	7.1	3.8	1.2	0
Cntn2	1.4	0	0	0	0	0
Nfasc	2.5	0.2	0	0	0.6	0
Lrrn2	3.1	0	0.5	0.6	0	0
Mdm4	21.6	42.5	34	32.8	14.7	17.1
Pik3c2b	9.6	12.6	17.6	12.9	22.8	20.1
Ppp1r15b	7.3	213.4	187.1	171	145.7	146
Plekha6	9.6	48	66.3	80.3	54.2	65
Golt1a	0	6.2	4.7	15.1	21.3	16.7
Kiss1	0	3.1	2.3	0	7.9	1.9
Ren1	0	0	1.1	0	0	0.9
Etnk2	0	0	2.1	0.8	0.5	4.6
Sox13	2.4	26.8	9.6	7.2	6.6	5.1
Snrpe	100.2	106.1	119.8	80.1	155.3	163.1
Zc3h11a	15.3	110.3	119.8	136.5	84.8	92.4
Lax1	0	0	0	0	0	0
Atp2b4	1.8	2.6	0.1	0.5	0.2	0
Optc	0	0	0	0	0	0
Prelp	25.2	5.3	0	0	0.3	0
Fmod	4.9	2.2	0	0	0	1.8
Btg2	91.1	487.3	387.4	919	436.6	669.4
Chit1	34.4	2.6	1	1.1	13.6	0
Chil1	0	4.3	0	6.1	0	0
Mybph	0	1	0	0	0	0
Adora1	0.3	39.2	15.4	16	4.9	14.1
Myog	0	1.6	0	0	0	0
Ppfia4	1.8	0	0.9	0.3	0.2	1
Tmem183a	21.6	47.5	52.8	51	72.4	61.4
Mgat4f	0	2.7	0	0	0	0
Cyb5r1	12.6	269	457	261.4	112.6	97.3
Adipor1	98.2	247	215.2	175	172.4	144.6
Klhl12	0	13.2	14.5	9	9.7	13.9
Rabif	2.5	40.9	30	31	30.7	30
Mgat4e	0	0	0	0	0	0
Kdm5b	5.6	42.6	48	41.1	29.9	31.3
Syt2	0.7	0	0	0	0.5	0.6
Ppp1r12b	1.9	4.9	5.3	13.1	9.2	14.5
Ube2t	6.4	0	8	1.7	28.9	33.8
Lgr6	0.3	0	0	0.3	0	0
Ptprv	0	0	0	0	0	0
Ptpn7	1.6	4.2	0	0	0	0
Arl8a	27.2	48.5	89.7	76.2	52.4	45.9
Gpr37l1	1.6	0	0	0	1.1	0.6
Elf3	173.8	57	243.8	384.8	586.4	459.8
Rnpep	28.9	131.5	82	93.6	190	188.6
Timm17a	1.1	31.2	24.2	22.5	30.1	24.9
Lmod1	4.1	0	0.5	0.5	0.3	0.4
Shisa4	6.1	1.4	3	13.1	7	12.4
Ipo9	15.1	31	42	18.2	32.1	30
Nav1	4.9	4.2	3.7	2.9	2.5	3.3
Csrp1	74.8	796.9	145.2	330.3	154.5	278.5
Phlda3	62.2	141.4	306.2	247.3	202.8	164
Tnni1	3.1	2.8	1	0	1.5	0.9
Lad1	118.1	113.2	500.1	404	371.2	302.4
Tnnt2	1.2	0	6.1	18.6	11.9	10
Pkp1	0.4	0.5	8.4	8.3	9	4
Igfn1	0	1.1	0	0.6	0	0
Tmem9	14.2	33.8	29.3	37.6	54.8	79.1
Ascl5	0	0	0	0	0	0
Cacna1s	0.3	0	0.3	0	0.2	0
Kif21b	2.3	12.6	9	7.8	8	8.6
Mroh3	1.2	4.9	7.3	5.9	7.6	5.4
Inava	5.6	111.8	127.7	151.7	98.2	85.2
Gpr25	0	0	5	0	0	0
Camsap2	22.6	6.1	11.6	13.2	7.2	12.9
Ddx59	5.8	3.3	4.1	7.1	11.4	7.4
Kif14	0.2	0.8	0	0	6.4	5.7
Zfp281	1.1	34.3	16.6	15.2	10	17.4
Nr5a2	0	9.4	2.2	2.4	4.2	4.2
Ptprc	15	0.5	0	0	0	0
Atp6v1g3	0	0	0	0	0	0
Nek7	10.7	123.3	76.4	82.1	77.3	94.6
Lhx9	0	2.2	0	0	0	0
2310009B15Rik	56.9	164.8	37.9	54.6	89.9	84.9
Dennd1b	5.5	26.7	15.4	11.3	11.5	16.4
Crb1	0	0	0	0	0.1	0
Zbtb41	0	11.7	14.2	10.6	12.5	10.2
Aspm	1.1	2.2	0.7	0.4	11.9	17.1
F13b	0	0	0	0	0	0
Cfhr1	0	0	0	0	0	0
Cfhr4	0.6	0	0	1.8	0	0.9
Cfhr2	0	11.3	0.8	5	0	0.6
Cfh	16.2	4.3	0	15	0.7	5
Kcnt2	0	4	2.1	0.3	2.5	1
Cdc73	0.2	4.5	6.9	6	5.6	5.1
B3galt2	0.2	1	9.2	6.6	1.9	3.4
Glrx2	5.5	22.2	13.5	16.7	19.5	21
Ro60	3.1	17.2	15.1	9.7	8.8	15.6
Uchl5	7.7	46.3	65.4	51.9	77.4	101.7
Rgs2	18.1	34.5	8.8	27.3	8	9.8
Rgs13	0	0	0	0	0	0
Rgs1	3.3	1.2	0	0	0	0
Rgs21	0	0	0	0	0	0
Rgs18	0	0	0	0	0	0
Brinp3	0	0.6	0	0	0	0
Pla2g4a	16.4	14.8	29.8	29.7	27.6	22.4
Ptgs2	7.4	11.5	91.3	99.8	16.2	42.2
Pdc	0	0	0	0	0	0
Odr4	4.8	9.2	22.3	14.9	22.5	26.4
Tpr	14.7	54.4	49.6	52.1	39.7	46.9
Prg4	2.5	0.6	0.8	0	0.3	0.3
Hmcn1	0.6	0	0	0	0	0
Gm47985	0	0	0	0	0	0
Gm8947	0	0	0	0	0	0
Gm47995	0	0	0	0	0	0
3110040M04Rik	0	0	0	0	0	0
Gm47996	0	0	0	0	0	0
Ivns1abp	4.9	71.6	48	54.6	40.8	57.5
Swt1	2.4	5.2	9.2	11.5	12.1	9.8
Trmt1l	2.6	36.5	22.7	17.5	14	17.4
Rnf2	1.4	8.6	15.2	16.9	13.4	17.6
Niban1	108.2	69	117.5	95.6	71.4	70.2
Edem3	3.4	34.8	25.8	20.6	33.8	18.4
1700025G04Rik	3	4.7	4.7	2.4	2.7	1.4
Tsen15	4.7	16.9	7.9	17	13.1	11.5
Colgalt2	5.7	1.2	1.3	0	0.9	0.7
Rgl1	3	31.1	27.3	5.7	19.4	10.8
Apobec4	0	0	0	0	1.6	1.9
Arpc5	163.2	261.9	190.4	246.9	292.5	314.2
Ncf2	5	2.7	0.5	3.3	0	1.2
Smg7	5.3	55.1	69.8	61.3	45.1	49.1
Nmnat2	2.7	2.5	4.2	4.5	3.4	3.1
Lamc2	34.6	53.6	532.6	244.9	160.7	98.3
Lamc1	25.5	135.6	155.1	117.7	134.4	129.2
Shcbp1l	0	0	1.7	0	0.6	0.7
Dhx9	7.3	164.4	100.6	79.4	60.6	97.9
Npl	0	0	0	0	0	0.8
Rgs8	0.2	0	0	0	0	0
Rgs16	2.3	24.5	1.5	3.3	1.1	1.2
Rnasel	6.4	6	5.6	4.1	11.5	10.4
Rgsl1	0	0	0	0	0	0
Teddm2	0	0	0	0	0	0
Teddm1b	0	0	0	0	0	0
Teddm1a	0	0	0	0	0	0
Glul	44.2	28.5	22.4	8.6	20.3	11.7
Zfp648	0	0	0	0	0	0
Cacna1e	0	0	0.1	0	0	0
Ier5	60.5	131.9	182.1	230.8	108.1	145.9
Mr1	4.3	1	0	0	6.4	0.6
Stx6	4.7	32.4	18.3	20.2	11.4	12.9
BC034090	0.4	0	3.2	1.1	0	0.3
Xpr1	1.3	17.3	28.8	25.6	27.1	30.6
Acbd6	3.5	22.5	17.1	18.5	17.4	19.2
Lhx4	0	0	0	0	0.6	0.3
Qsox1	10.7	194.6	123.2	150.9	172	168.4
Cep350	1.9	18.3	17.7	21.3	16.2	18.5
Tor1aip1	3.5	19.9	14.9	20.3	10.9	13.4
Tor1aip2	6.1	49.8	78.7	38.9	50	46.2
Fam163a	1.4	0	0	0	0	0.4
Tdrd5	0	0	4.8	2.1	1.6	0.4
Nphs2	0	0	0	0	0.4	0
Axdnd1	1.5	0	0	0	0.3	0.3
Gm2000	160.4	85.8	124.4	78	97.4	65.3
Soat1	4.7	10.5	16.4	15.2	28	34.1
Abl2	14.2	33.2	44.5	40.7	28.7	21.5
Tor3a	1.6	2.9	23.9	17.6	20.7	10.2
Fam20b	31	35.7	31.8	30.1	31.6	37.1
Ralgps2	11.8	15.8	31.8	21.6	22.9	20.7
Angptl1	0.6	0.8	6.9	6.1	4.8	2
Tex35	1.8	0	0	0	0	0
Rasal2	3.4	9.6	4.2	4.1	2.8	4.6
Cryzl2	5.5	0	0	0	0	0
Sec16b	2	0	0.3	1.8	2.8	2.4
Brinp2	0	0	0	0	0	0
Astn1	0	0	0	0	0	0
Pappa2	0	0	0	0	0	0
Cop1	4.1	2.3	3.1	6.7	5.5	3.6
Tnr	0.1	0	0	0	0	0
4930523C07Rik	4.1	20.3	45.5	73	24.1	28.5
Tnn	0	0	0	0	0	0
Mrps14	7.2	50.9	52.5	56.7	68.2	68.3
Cacybp	14.5	70.5	57.9	65.3	63.2	85.9
Rabgap1l	5.4	10.2	4.9	7.2	7.4	7.1
Gpr52	0	0	3.3	1.2	0	0.9
Rc3h1	3.1	50.8	24.7	18.9	19.9	21.4
Serpinc1	0	0.5	0	0	0	0
Zbtb37	0.7	4.2	4.3	4.1	2.8	3.6
Dars2	10.4	1.3	5.4	4.8	13.7	12.4
Cenpl	0.4	3.8	0	1.9	3.5	5.6
Klhl20	0.9	11.1	9.7	6.6	4.3	5
Ankrd45	1.4	0	0.5	0	0	0
Tex50	0	0	0	0	0	0
Prdx6	65.7	624	266	290.3	627.7	657.8
Tnfsf4	0	0	0	0	0	0
Tnfsf18	0	0	0	0	0	0
Fasl	0.9	0	0	0	0	0
Suco	5.6	10.2	10.7	11.6	13.9	15.2
4930558K02Rik	0	0	0	0	0	0
Pigc	0.4	11.8	13.4	12.3	13.1	16.4
Dnm3	0.4	2.1	5.3	7.7	3.4	7.8
Eef1aknmt	35.4	15.2	25.2	7.2	8.7	6.4
Vamp4	5.9	10.2	11.3	11.7	8.4	9.9
Myoc	0.9	0	0.9	0	1.2	2.1
Myocos	0	0	0	0	0	1.8
Prrc2c	23.2	98.4	112.2	85.9	68.4	83.6
Fmo4	0	0	0	0	0	0
Fmo1	2	1.3	0	0	0	0
Fmo2	4.8	0.5	0	0	0.6	0
Fmo6	0	0	0	0	0	0
Fmo3	0.9	0	0	0	0	0
Mroh9	0	0	0	0	0	0
Prrx1	7.1	0.2	0	0	0.1	0
Gorab	2.1	23.5	6.3	7.6	6.8	9.7
Mettl11b	0	0	0	0	0	0
Kifap3	4.4	9.5	17.8	12.5	7.7	14.5
Scyl3	3.9	29	11.6	5.4	10	7.9
BC055324	0	1.3	4.9	3.7	8.9	10.9
Mettl18	0	0	9.4	2.5	5.7	6.7
Sele	0	0	0	0	0	0
Sell	0.9	0.4	0	0	0	0
Selp	0	0	0	0	0	0
F5	0.2	0	0	0.3	0.2	1.6
Slc19a2	15.5	26.7	69	56.2	42.7	43.9
Ccdc181	4.7	13.8	6.5	26.3	7.8	20.5
Blzf1	0.4	18.3	13.7	11.9	8.6	10.4
Nme7	19.2	31.1	16.2	8.8	16.9	19
Atp1b1	75.6	358.9	208.6	413.9	363	452.3
Dpt	158.4	22.2	1	2.2	0	0
Xcl1	0	0	0	0	0	0
Tbx19	0	0	0	0	0	0.5
Sft2d2	10.3	194.1	182.3	123	77.6	80.3
Tiprl	5.1	29.1	30.9	16.2	18.9	19.6
Gpr161	0.5	0	0	0.3	0.2	0.6
Dcaf6	3.3	14.3	20.6	14.7	11.4	8.4
Mpc2	59.2	55.9	24.4	56.4	77.3	83.6
Adcy10	0	0	0.3	0	0	0
Mpzl1	6	135.7	161.8	117.8	112.2	148.7
Rcsd1	1	0	0	0	0.2	0
Creg1	37.2	42.2	25.1	35.8	47.7	48.7
Cd247	0.4	2.6	0	0.4	0.3	0.3
Pou2f1	13.8	2.9	6	5.8	4.5	5.2
Dusp27	0	0	0	0	0	0
Gpa33	0	0	0	0	1	0.6
Mael	0	0	0	0	0	0
Ildr2	3.2	2.9	0	0.5	0	0.2
Tada1	0.8	16.2	10.5	12.2	13.4	5.9
Pogk	0.9	8.5	13.6	11.3	1.2	3
Gm4846	25.6	0	0	0	0	0
Gm4847	0	0	0	0	0	0
Fmo9	0	0	0	0	0	0
Fam78b	0.8	0.4	0	0	0	0
Uck2	10.2	85	89	54.9	52.2	60.6
Tmco1	26.1	170	73.8	112.8	134.6	142.2
Aldh9a1	13.9	32.8	23.9	28.6	66.4	50.2
Mgst3	19.5	80.5	57	61.5	310.5	185.4
Lrrc52	0	0	0	0	0	0
Rxrg	0	0	0	0	0	0
Lmx1a	0	0	0	0	2.9	0
Pbx1	17.2	48.4	63.1	45.9	22.6	22.5
Nuf2	0.6	0	0	0	9.9	14.2
Rgs5	0.4	0	0	0	0	0
Rgs4	0.6	0	0	0	0	0
Ccdc190	0	0	0	0	0	0
Hsd17b7	0.4	17	14.5	13	23.6	19
Ddr2	7.6	0.8	0.6	0	0.1	0
Uap1	114.1	58.6	35.5	84.9	98.6	84.9
Uhmk1	12.3	38.3	65.3	50.2	43	42.5
Sh2d1b2	0	0.9	0	0	0	0
Sh2d1b1	0.7	1.9	0	0	0	0.6
Gm7694	0	26.2	15.9	9.1	7.1	8.4
Spata46	0	0	2.3	0	3.2	3.8
Nos1ap	0.6	58.2	12.4	8.3	6.1	12.4
Olfml2b	8.1	1.5	2.3	1.2	4	1.9
Atf6	3	114.3	86.3	54.6	29.1	20.5
Dusp12	2.4	30.8	7.3	13.1	11.8	10.9
Fcrlb	0	0	0	0	0	0
Fcrla	1	0	0	0	0	0
Fcgr2b	9.8	1.9	0	0	0	0
Fcgr4	5.7	3.8	0	0	0	0
Fcgr3	31.8	5.9	0	0	1.5	0.9
Cfap126	7.8	7.4	6.7	14.4	2.3	9
Sdhc	13.2	49.9	41.8	57	71.3	77.8
Mpz	0	0	0.9	0	0	0
Pcp4l1	0	0	1.1	0	0	1.8
Nr1i3	0	0	0	0	0	0
Tomm40l	0.4	3.5	5.3	4.9	7.1	5.5
Apoa2	0	4.4	6.7	0	6.9	0
Fcer1g	255.3	38.3	0	0	0	0
Ndufs2	37.8	268.8	238	252.6	316.2	326.3
Adamts4	2.6	2	1.5	0	0.3	0
B4galt3	24.2	114.8	160.1	120.6	95.3	106.1
Ppox	4.8	67.5	42	43.2	31.7	40.3
Usp21	4.6	61	46.4	33.7	17.9	23.5
Ufc1	35.7	182.3	134.8	168.3	202.7	217.9
Dedd	4.6	3.4	10.8	4.4	3.9	2.1
Nit1	8.4	16.6	24.9	28.3	25.9	28.2
Pfdn2	12.9	107.6	94.4	95.5	104.8	97.8
Klhdc9	0	1.5	5.7	3.7	0.8	0.9
Nectin4	2.9	0.6	21.9	14.9	6.9	7.8
Arhgap30	4.4	1.1	0.4	0	0.6	0.6
Usf1	9.7	13	15.9	15.7	21.1	25.9
Tstd1	22.7	104	191.3	248.5	191.1	131.8
F11r	95	672.1	727.8	703.2	467.3	507.1
Alyref2	2.8	15	19.6	6.1	4.9	8
Itln1	0	0	0	0	0	0
Cd244a	0.5	0	0	0	0	0
Ly9	0	0	0	0	0	0.5
Slamf7	2.7	0.5	0	0.4	0	0
Cd48	6	0	0	0	0	0
Slamf1	2	0	0	0	0	0
Cd84	2	0.4	0	0.3	0.2	0
Gm10521	0	0	0	0	0	0
Slamf6	0.2	0	0	0	0	0
Vangl2	1	2.8	2.9	1.4	3.4	3.6
Nhlh1	0	0	2.2	0	0	0
Ncstn	9.2	231.2	197	158.2	153.7	129.2
Copa	26.1	118.5	133.9	114	106.2	94.9
Pex19	5.1	61.8	35.4	30.8	49.9	61.8
Dcaf8	21	64.6	49.5	34.3	27.4	35.7
Pea15a	32.2	59.7	72.2	49.6	82	69.4
Casq1	1	5.2	1	2.1	2.7	0.8
Atp1a4	0	0	0	0.6	0	0
Igsf8	9.9	38.2	26.9	23.1	27.8	27.3
Atp1a2	3.3	0	0	0.3	0.2	0
Kcnj9	0	0	0	0	0.3	0
Kcnj10	0.7	0	1.3	0	0.7	0
Pigm	3.5	4.7	25.3	14	13.3	11.2
Slamf9	12.2	36.4	23.1	22	4.7	4.4
Igsf9	63.6	168.5	227.2	175.2	80.9	92.6
Tagln2	187.3	2207.5	1568.4	1535.7	1452.5	1271.3
Cfap45	1.4	0.9	6.3	3.8	1	1.1
Vsig8	0.9	0	0	0	0.7	0
Slamf8	6.5	0	0	0	0	0
Fcrl6	0	0	0	0	0	0
Dusp23	8.9	42.3	11.4	5.5	0.9	6.2
Crp	0	16.9	0	0	0	0
Apcs	0	0	0	0	0	0
Olfr16	0	0	0	0	0	0
Olfr1408	0	0	0	0	0	0
Olfr1406	0	0	0	0.6	0	0
Olfr218	0	0	0	0	0	0
Olfr1404	0	0	0	0	0	0
Fcer1a	0	0	0	0	0	0
Olfr418	0	0	0	0	0	0
Mptx2	0	0	0	0	0	0
Ackr1	2.7	0	0	0	0	0
Cadm3	2	0	0	0	0	0
Aim2	1.8	0.8	0	0	0	0
Ifi206	0	0.8	0	0	0	0
Ifi214	0	0	0	0	0	0
Ifi213	0	0	0	0	0	0
Ifi209	1.6	0	0	0	0	0
Ifi208	0.6	0	0	0	0	0
Ifi207	7.3	0.7	1.6	0	0	0
Ifi204	12.4	3.1	1.6	3.4	0.5	0.6
Mndal	8.3	3.3	0	0.9	0.6	0
Ifi211	2	1.3	3	2.2	0.7	0
Ifi203	6.4	0	0	0	0	0
Ifi202b	0	0	0	0	0	0
Ifi205	12.2	3	0	0	0	0
Olfr433	0	0	0	0	0	0
Olfr432	0	0	0	0	0	0
Olfr430	0	0	0	0	0	0
Olfr429	0	0	0	0	0	0
Olfr427	0.5	0	0	0	0	0
Olfr231	0	0	0	0	0	0
Olfr424	0	1.5	0	0	0	0
Olfr420	0	0	0	0	0	0
Spta1	0	0	0	0	0	0
Olfr419	0.7	0	0	0	0	0
Mptx1	0	0	0	0	0	0
Olfr417	0	0	0	0	0	0
Olfr248	0	0	0	0	0	0
Olfr414	0	0	0	0	0	0
Olfr220	0.5	0.7	0	0	0	0
Fmn2	0	0	0	0	0	0
Grem2	0	0	0	0	0	0
Rgs7	0	0	0	0	0	0
Fh1	18.3	48.9	50.8	46.1	102	81.6
Kmo	0.5	0.6	0	0	0	0
Opn3	0	0	0	0	1.9	4.6
Chml	1	0.7	6.1	3	3.7	3.7
Wdr64	0.5	1.2	0	0	0	0
Exo1	0	0	0	0	5.1	7.3
Gm38100	0	0	1	0	0	0.8
Pld5	0.4	0	0	0	0	0
Rbm8a2	0	0	2.7	1.4	1.9	0
Cep170	0.7	17.7	4.3	3.7	3.6	5.2
Sdccag8	4.1	18.1	9.4	10.8	10.2	9.1
Akt3	5.7	0.5	5.7	3.5	3.7	3.5
Zbtb18	2.4	12.2	30.6	19.4	17.1	15.1
1700016C15Rik	46.5	31.1	258.2	163.2	161.3	111.6
Adss	56.7	145.6	237.2	164.3	211.4	165.7
Catspere1	0	0	0	0	0	0
Catspere2	0	0	0	0	0	0.3
Desi2	10.7	4.4	16.2	11.4	12	12.4
Cox20	37.9	55.7	87.2	98.3	210.4	228.2
Hnrnpu	14.3	119	103.1	82.8	73.1	83.5
Efcab2	0.5	1.3	1.5	0.5	1	1.6
Kif26b	0.4	0.2	0	0	0	0
Smyd3	10.9	2.9	7.3	7.9	4.6	5.9
Tfb2m	0.7	17.5	14.6	10.2	3	5.9
Cnst	0.8	25.9	12.1	10.6	3.2	5.6
Sccpdh	10.1	9	16.8	7.3	12.3	12.3
Kif28	0	0	0	0	0	0
Ahctf1	6.5	36.8	52.9	37.4	24.5	33.5
Cdc42bpa	2.6	19.4	25.8	18.1	11.5	10.4
Coq8a	0.8	7.6	5.7	5.3	2.6	3.4
Psen2	6.7	21	17.2	18.5	18.6	21.3
Itpkb	2	1.9	2.3	2.5	4.2	4.7
Stum	2.2	0	0	0	0	0
Parp1	7.1	23.7	17.3	23.5	27.7	32.9
Lin9	1.1	1.5	0	3	2	1.8
Mixl1	0	0	0	0	0	0.6
Acbd3	12.9	14.4	24.7	22.8	18.6	17.6
H3f3a	9.1	39.6	25.1	34.5	34.8	45.4
Sde2	22.8	14.9	35.6	31.2	23.9	21.7
Lefty2	0	0	0	0	0	0
Pycr2	6.8	48.3	69	62.3	122.3	96.5
Lefty1	9.9	1.5	3.3	1.2	6.1	2.7
Tmem63a	13.4	88.4	115.4	124.1	140.2	125.8
Ephx1	30.2	222.8	335.2	503.4	486.5	458.9
9130409I23Rik	0	0	0	0	0	0
Nvl	4.9	13.5	15.6	9.4	8	7.3
Cnih4	19.5	70.7	51.4	46.6	83	65.2
Wdr26	36.4	65.6	78.2	74.7	61.5	68.2
Cnih3	0	0	0	0	0	0
Ccdc121	0	0	0	0	0	0
Dnah14	0	0	0	0	0.2	0.1
Lbr	11.7	64.5	64.5	62.3	98.5	114
Enah	2	15.4	14.2	13.1	9.1	12.7
Srp9	9.1	89.9	93.2	102	135.5	130.5
Vmn1r1	0	0	0	0.5	0	0
Degs1	32.1	131.1	102.3	143.4	196.4	164.4
Fbxo28	5.8	22.8	32.6	34.5	23.9	22.7
Trp53bp2	2.9	36.7	45.5	44.7	26.1	38.3
Capn2	8.3	136.9	239.8	171	122.5	135.1
Capn8	0	0	0	0.5	0	0
Ccdc185	0	0	0	0	0	0
Susd4	0	0.6	4.6	6	7.1	10.2
Tlr5	0.8	6.9	1.2	10.3	7.2	12.9
Disp1	8	16.8	24.5	9.1	12.6	9.7
Brox	3.8	8.3	22.1	7.3	10.7	9.8
Aida	2.5	8.9	13.4	14.9	5.8	6.8
Mia3	18.2	34.4	44	34.8	36.3	27.3
Taf1a	0	26	19.5	38.8	13	18.3
Hhipl2	2	0	0	0.7	1.4	0.5
Dusp10	7.6	80	98.1	79.9	31.3	40.1
1700056E22Rik	1.8	9.9	1.8	4	2.6	6
Hlx	1.6	1	0	0	0	0
Mtarc1	0.8	0	0	0	0	0
Mtarc2	32.6	107.2	111.1	111.4	155.9	106.8
C130074G19Rik	10.6	51.1	31.2	12.7	9.8	7.2
Mark1	0	0	0	0	0.3	0
Rab3gap2	4	13.5	27.1	22.7	14.9	20.8
Iars2	10.4	32.2	38.8	27.2	44.2	48.1
Bpnt1	2.3	38.3	48.1	32.7	50	51.7
Eprs	16.7	172.2	196.2	157.6	85.3	87.4
Slc30a10	0.6	0	0	0	0	0
Lyplal1	0	9.1	17	12.2	7.8	12.9
Tgfb2	0.7	3.2	0	2.6	0.5	1.4
Rrp15	16.2	86.7	67.6	67.2	50.6	46.2
D1Pas1	0	0	0	0	0	0
Spata17	0	1.1	0	0.9	0	3.4
Gpatch2	5.6	16.6	11.5	9.2	10	10.1
Esrrg	0.3	0.8	0	0	0	0
Ush2a	0	0.2	0	0	0.1	0.1
Kctd3	1.3	42.7	30.1	28.7	22.5	24.1
Kcnk2	0	0.6	0	0	0	0
Cenpf	0.8	2.4	0.3	0.9	7.9	12.9
Ptpn14	1.8	39.3	38.4	47.6	29	36.1
Smyd2	36.1	126.5	144.6	117.1	92.1	87.3
Prox1	4.5	2	2.8	1.1	0.6	1
Rps6kc1	0	23.9	10.3	15.4	10.2	10.2
Angel2	3.6	26.8	23.7	22.7	9.8	20
Vash2	0.9	15.4	6	1.8	4.4	4.5
Flvcr1	1.6	22.2	10.7	6	9.1	7.1
Spata45	0	0	0	0	0	0
Tatdn3	1.4	3.8	1.4	6.1	4.9	2.3
Nsl1	0	1.4	0	0	1.2	0.8
Batf3	8.9	3	0	0	4.6	0
Fam71a	1.6	4.3	4	4.3	2.2	5.2
Atf3	35.6	365.7	531.5	1452.3	1393.7	1417
Nenf	209.3	67.6	40.9	46.8	63.4	47
Pacc1	0.8	43.6	24.7	22.3	9.9	15.5
Ppp2r5a	17.3	30.1	37	40	31.3	39.5
Dtl	0.4	1.7	0.4	0	19.7	26.2
Ints7	20.4	36.2	16.4	19.8	17.6	31
Lpgat1	9.4	12.5	25	22	24.8	19.9
Nek2	2.8	7.4	0.6	0.6	23.8	17.6
Slc30a1	1.7	9.6	11.6	15.4	8.5	10.5
Rd3	0	3.9	0	0	0	0.3
Traf5	0.8	6.5	1.6	7	6.2	5.9
Rcor3	2	11.7	7.1	3.4	8.8	6.5
Kcnh1	0	0	0	0	0	0
Hhat	0.6	8	0	5.2	2.1	4.9
Sertad4	1	3.5	6.3	3.4	2.2	4.7
Syt14	0.8	9	4	4.8	7.4	7.6
Utp25	0.6	4.2	6.2	4.4	2.6	4.8
Irf6	0.9	9.3	116.4	79.7	51.8	43.8
A130010J15Rik	0	3.4	2.6	8.3	5.3	10.4
Traf3ip3	2.7	0.9	2.7	2.2	1.4	2.2
Lamb3	2.4	4.7	37.6	26.3	42.3	24.7
Hsd11b1	37.7	2.1	0	0.8	0	0
G0s2	82	19.2	0	0	0	0
Camk1g	1.4	0	4.3	6.1	2.5	2.9
Plxna2	4.5	8.6	15.5	14.7	17.1	19.6
Cd34	36.9	2.7	0	0	1.9	0.6
Cd46	0.3	0.8	2.8	3.1	1.8	1.6
Cr1l	7.1	13.2	21.3	23	26.2	26.7
Cr2	0.2	0	0	0	0.2	0
Fam171a1	2.4	2.7	6	6.1	10.6	16.4
Nmt2	5.2	27.3	44	21.2	22.5	21.2
Rpp38	3.4	50.4	46.3	44.4	23.8	27.9
Acbd7	0	0	0	3.6	2.3	21.8
Olah	0	0	0	0	0	0
Meig1	0	0	1.6	1.8	1.1	0
Dclre1c	2.5	1.2	3.6	4.8	2.3	2.4
Suv39h2	1.2	0.5	0.8	1.7	4.5	2.6
Hspa14	5	23.9	37.8	46.2	57.3	69.6
Gm45902	4	5.3	3.1	1.9	5.2	5.8
Cdnf	0.6	0	0	1.3	0.8	0.5
Fam107b	12.4	221.7	322.2	283.4	147.9	172.8
Frmd4a	0.8	16.8	5.2	2.7	2.7	2.7
Prpf18	3.4	8.5	24.1	16.5	14.3	17.6
Bend7	0	0.8	1.8	0	0.4	0.5
Sephs1	23.7	5.5	16.8	11.9	21.9	20.6
Phyh	9.9	64.7	28.6	21.5	31	39.4
Ucma	0	0	0	0	0	0
Mcm10	0	0.5	2.9	1.6	9.2	13.8
Optn	12.3	53	54	53.9	48.8	30
Ccdc3	0	0.9	31.4	45.5	18.6	15.2
Camk1d	3	9.8	23.2	25.6	15	12.1
Cdc123	13.2	43.8	57.7	65.7	83.8	71.7
Nudt5	8.3	18.3	24.5	20.6	26	19.9
Gm13199	5	0	14.9	5.4	6.9	12.1
Sec61a2	0	4.7	15.5	4.6	10.8	9.2
Dhtkd1	1.6	4.4	0.3	0.7	1.6	0
Upf2	12.1	12.9	11.4	16.8	9.6	14
Proser2	20.7	68.9	100.9	75.2	93.4	71.9
Echdc3	2.9	1.3	7.7	4.2	10	9.4
Usp6nl	17.8	60.5	42.2	37	32.5	33.8
Celf2	11	14.2	16.1	14.9	15.3	16.9
Gata3	2.6	0.7	1	1.7	1.1	0.4
4930412O13Rik	0	0	0	0	0	0
Taf3	4	19.4	10.5	12.3	7.7	12.8
Atp5c1	73.9	335.3	387.6	394.2	697.1	756.8
Kin	9.7	29.2	35.2	45.9	16.8	27.6
Itih2	0	0.7	0	0	0	0
Itih5	21.2	3	0	0	0.5	0
Sfmbt2	0	0.3	0	0	0	0
Prkcq	2	0	0	0	0	0
Pfkfb3	3.6	20.7	13.3	20.3	35	33.1
Rbm17	20.4	91.5	93	87.2	67.3	42.4
Gm17490	0	0	0	0	0	0
Il2ra	0.3	0	0	0	0	0
Il15ra	4.5	15.2	2.3	4.9	3.2	3.1
Fbh1	4	29.4	24	14.1	20.8	29.7
Ankrd16	1.8	23	19	18.6	13.2	13.3
Itga8	0.3	0	0	0	0	0
Mindy3	19.8	46.8	26.7	36.2	32.8	40.3
Pter	1.9	67.6	5.8	9.4	10.4	11.4
C1ql3	0.7	0	0	0	0.5	0
Rsu1	12.1	87.7	9.1	20.7	25.2	39.4
Cubn	0.5	0.6	0.3	0.2	0	0.1
Trdmt1	0.5	0	0.9	0.5	1.3	1.9
Vim	169	544.6	2.4	0.9	0.6	0
St8sia6	0.5	0.3	2.6	1.8	0	0.4
Hacd1	5.2	32.2	10.3	24.2	19.1	29.4
Stam	28.2	22.3	33.8	26.6	16.9	18.3
Tmem236	0	0	3.9	0	1	2
Mrc1	6.3	1.8	0	0	0.5	0
Slc39a12	0	0	0	0	0	0
Cacnb2	0	11.3	4.4	3.6	4.9	3.9
Nsun6	7.1	4	3.7	3.2	3.1	4.9
Arl5b	3.9	14.1	23.6	21.5	14.6	20.8
Malrd1	0	0	0	0	0	0
Plxdc2	17.2	14.1	5.7	9.2	1.2	2.7
Nebl	2.8	1.2	0	0	0.1	0.1
H2al2a	0	0	0	0	0	2.7
A930004D18Rik	1.1	0	1.1	1.2	1.9	0.5
Skida1	0	4.7	0.4	0.4	0	0.3
Mllt10	8.9	16.1	17.2	17.1	16.2	12.9
Dnajc1	15.5	14.3	18.4	15.3	10.2	12
Commd3	33.5	311.1	299.9	309.7	418.4	471.1
Bmi1	0.5	17	8.6	9.8	9.8	10.7
Spag6	0	0	0	0	0.5	0.6
Carlr	0	0	0	0	0	0
Pip4k2a	6.2	11.7	8.2	6.1	3.9	5.8
Armc3	0.6	0	0	0	0	0
Msrb2	0	2	0	4.8	3.1	4.9
Ptf1a	0	0	0	0	0	0
4921504E06Rik	0	0	0	0	0	0
Otud1	3.8	14.3	8.8	1.4	3.1	4.6
Etl4	28.6	34.8	25.2	19	20.8	21.9
Arhgap21	19.9	36.5	41.5	45.6	31.2	38.8
Enkur	3	2	0	4.8	3.1	4.8
Thnsl1	0	14.2	8.8	8.6	7.7	10.8
Gpr158	0	0	0	0	0	0
Myo3a	1.4	0	0	0	0.2	0
Gad2	0.6	0	0	0	0	0
Apbb1ip	10.9	2.6	0	0	0	0.5
Pdss1	0.7	26.6	3.4	3.7	7.6	11.2
Abi1	8.8	113.2	72.3	47.2	60.6	55.8
Acbd5	6.1	13.2	12.6	12.5	10.9	15.8
Mastl	0.3	0	1.3	0	4.2	6.8
Yme1l1	4.6	73.5	75.5	70.9	70.8	83
Potegl	2.7	0	0	0	0	0
Nxph2	0	0	0	0	0	0
Spopl	0.3	2.2	7	5.6	5.4	6.8
Hnmt	0	0	0	0	0	0
Tbpl2	0	0	0	0	0	0
Il1f8	2.9	0	0	0	0	0
Il1f9	0	1.4	2.2	0	0	0
Il1f6	0	0	0	0	1.4	0
Il1f5	0	0	3	0	0	0
Il1f10	3.3	0	0	0	0	0
Il1rn	72.6	41.5	179.5	132.6	75.5	46.2
Psd4	0.6	2.2	4.9	6.1	5.8	5.2
Pax8	13.1	0.9	4.8	9.7	11.9	3.9
Cacna1b	0.2	0.2	0.5	0.4	0.1	0.7
Ehmt1	30.1	22.4	34.6	29	20.1	31.6
Arrdc1	53.6	61.6	170.5	162.1	161.3	186.6
Zmynd19	6.9	12	22.3	17.6	13.7	18.1
Dph7	1.1	27.2	10.7	4.6	8.2	12.2
Mrpl41	12.1	29.6	32.2	54.3	104.6	106.3
Pnpla7	19.2	4.1	5	1.7	1.6	2.2
Nsmf	19.1	62.3	46	47.8	31.1	21.4
Entpd8	0	3.1	0	3.3	8.6	5
Noxa1	1.1	0	0	0	1.5	0
Nrarp	1.4	19.4	16.6	22.4	11	12.9
Tor4a	2.7	60.7	36.8	37.4	33.8	26
Nelfb	7.4	51.6	90.8	72.4	65.8	56.2
Stpg3	1.2	0	3.7	8.1	4.3	2
Fam166a	3.2	21.2	12.7	8.6	5.5	3.9
Tubb4b	53.6	270.4	601.3	754.3	1323	1216.4
Slc34a3	0.8	1.1	3.3	2.7	1.7	3.3
Rnf224	0	2.1	0.8	15.8	1.6	1.3
Cysrt1	21.5	7.2	79.2	116	42.8	54.6
Rnf208	1.3	1.8	14.7	10.1	4.6	9.8
Ndor1	1.1	26.8	34.6	18.5	13.6	16
Tmem203	6.3	30.7	66.9	45.2	50.8	35.7
Tprn	6.4	59.1	48.7	33.2	47.1	41.7
Ssna1	47.6	116.3	145	234.9	258.6	256.2
Anapc2	22.6	79.5	144.5	83.5	80	92.9
Tmem210	51.9	0	0	3.7	2.4	5.6
Lrrc26	0	6	43.5	58.3	91.6	85.5
Grin1	0.8	0	3.7	9.7	14.5	9.3
Man1b1	8.9	40	48.2	35.2	30.3	33.1
Dpp7	4.2	17	64.8	57.3	30.9	25.9
Uap1l1	34.1	57	77.3	76.6	86.9	88.1
Sapcd2	0	1.5	0	0.6	17	20.8
Entpd2	103.3	56.7	85.8	110.6	72.3	91.6
Npdc1	38.1	232	202.7	243.1	229.8	240.5
Fut7	0	0	1.5	0	0	0
Abca2	0.7	8.6	16.5	12	19.1	14.8
Clic3	19.9	14.8	19.9	57.3	56.7	41.4
Paxx	5.5	0	27.3	29.5	50.5	35.5
Ptgds	0	5.1	0	0	1.3	1.5
Lcn12	0	0	0	0	0	0
C8g	0	3.6	5.3	5.7	3.7	4.3
Fbxw5	6	25	44.9	41.2	56	58.4
Traf2	8.2	46.7	18.6	16.4	16.6	25.1
Edf1	91.5	400	571.5	611.7	669	609.7
Mamdc4	0	1.8	5.8	4.3	3.4	3.6
Phpt1	22.9	112.1	53.4	94.7	119	113.2
Ajm1	1.1	0	1.8	1.2	1.5	1.2
Rabl6	6.1	29.6	49.8	37.6	40.6	40.5
Ccdc183	0	1.4	0	0	0	0
Tmem141	11.2	48	20.2	24.3	23.4	53
Fcna	2.6	1.7	0	0	0	0
Lcn8	0	0	0	0	0	0
Lcn5	0	0	0	0	0	0
Lcn6	0	0	0	0	0	0
Lcn10	1.6	0	0	0	0	0
Obp2a	0	0	0	0	0	0
Bmyc	25.4	2.4	20	9.8	21.4	10.3
Obp2b	0	0	0	0	0	0
Lcn3	0	0	0	0	0	0
Lcn11	2.7	0	0	0	0	0
Gm13539	0	0	0	0	0	0
Glt6d1	0	0	0	0	0	0
Lcn9	0	0	0	0	0	0
Sohlh1	0	0	0	0	0	0
Kcnt1	0.3	0	0	0	0.2	0
Camsap1	2.2	21.5	18.6	18.1	9.5	8.8
Ubac1	5.8	45.1	40.5	20.8	34.1	41.6
Nacc2	7.6	14.7	18.6	11.9	7.3	10.2
Tmem250-ps	27.3	56.7	57.5	85.4	58.4	56.2
Lhx3	0	0	0	0.8	0	0
Qsox2	1.2	24.7	12.3	11.2	7.5	6.6
Ccdc187	0	0	0	0.2	0	0
Gpsm1	0.5	20	15.5	4	4.5	5.7
Dnlz	13.5	34.4	26.3	25.8	26.8	20.9
Card9	0.9	1.1	3.4	0	0.6	1.4
Snapc4	0.8	19.7	22.8	19	11.4	8.1
Entr1	3.1	73.6	91.6	62.8	56.5	48.6
Pmpca	1	122.2	92.5	62.9	68.7	62.7
Inpp5e	0.4	16.7	18.1	14	9.6	11.9
Sec16a	24.1	142.2	97.2	83.1	54	68.8
Notch1	17.2	46.2	42.2	82.5	45	73.2
Egfl7	12.7	2.3	12.7	9.1	41.6	33.7
Agpat2	11.1	54	37.4	62.2	107.2	100.3
Dipk1b	0	45.6	17.6	22.6	45	43
Lcn4	0	0	0	0	0	0
Abo	0	0	0	0	0.6	5.3
Surf6	1.8	20.1	11.4	16.9	10.4	11.7
Med22	1.5	20.5	23.7	18.7	13	16.9
Rpl7a	226.5	639.8	881.4	742.8	876.7	958.4
Surf1	39.2	70	97.5	78.5	107.9	78.1
Surf2	4.5	33.7	35.6	43.3	41.2	31.4
Surf4	60.9	201.5	210.1	174	180.4	183.8
Stkld1	0	3.3	0	2.6	0.6	1.3
Rexo4	7	67	25.8	22	22.3	29.3
Adamts13	1.5	0	0	0	0.8	0
Cacfd1	9.5	43.3	71.7	37.5	19.3	27.6
Slc2a6	1.7	1.1	0	2.7	1.7	0.7
Gm13398	0	0	0.6	0.7	3.1	0
Mymk	0	0	0	0	0	0
Adamtsl2	0	0	0	0	0	0
Fam163b	0	0	0	0	0	0
Dbh	0	0	0	0	0	0
Sardh	0.4	2	4.6	5.4	3.7	2.5
Vav2	0.7	11	19.8	13.3	11.4	21.1
Brd3os	0.9	21.4	19.8	15.2	2.6	10
Brd3	14.8	40.4	29.9	19.6	18.4	22.8
Wdr5	9.7	80.4	90	59.1	52.3	55.4
Rxra	3.9	20.2	20.5	13.1	9.9	11.1
Col5a1	11.9	1.7	0	0	0	0
Fcnb	1.3	0	0	0	0	0
Olfm1	9	2	0	0	0	0
Ppp1r26	0	0	4.6	2.8	2.3	2.4
1700007K13Rik	0	8.8	28.6	38	15.3	12.5
Mrps2	0.9	75.7	47.2	38	27.4	27.9
Gbgt1	2.7	1.8	0	0	0	1.1
Ralgds	1.2	15.3	50.4	54.5	34.4	39.7
Cel	1.7	3.5	2.6	0.9	2.4	0.7
Gtf3c5	5.8	6.9	42.8	31.5	20.7	17.4
Gfi1b	0	0	1	0	0	0
Tsc1	6.7	28	28.8	12.2	11.7	14.4
Spaca9	2.5	20.4	17.8	2.7	0	4.1
Ak8	2.3	1.5	2.3	1.2	0	0
Gtf3c4	0.3	16.1	19.8	13.8	6.8	12
Ddx31	0.5	21.2	18.6	12.4	16.3	13.8
Barhl1	0	0	0	0.5	0.3	0
Cfap77	0	0	0	0	0	0
Ttf1	6.4	4.6	17.2	11.6	9.5	10.5
Setx	0.8	21.8	17.7	17.6	11.6	9.4
Ntng2	0.7	0	2.7	0	0	0
Med27	11.2	18.5	8.5	14.2	13.2	16
Rapgef1	4.3	15.9	16.2	16.1	13.5	9.9
Gm13420	0	24.1	4.9	3.5	10.2	5.3
Trub2	0.9	6.8	6.5	12.9	9.6	6
Gm13547	0	0	0	11	7.1	0
Coq4	2.7	19.2	17.9	22.3	23.6	14.6
Slc27a4	1.3	19.4	32.6	20.9	20.2	15.4
Urm1	4.9	8.7	7.3	5.3	5.6	11.2
Cercam	2.9	2.4	4.7	0	0.8	0.5
Odf2	4.9	8.6	32.8	17.1	15.4	21.7
Gle1	20.4	18.4	13.3	15.8	12	9.7
Sptan1	28.1	55	93.4	66.8	68	83.3
Dync2i2	1	34.2	62	52.1	29.4	22.4
Set	14.9	42.8	40.6	36.3	50.7	52.1
Pkn3	0.5	7.1	2.1	2.9	7.7	8.6
Zdhhc12	4.4	75.1	91.7	81.5	86.2	105.9
Zer1	1.3	16.9	5.5	13.7	6.7	12
Tbc1d13	111.2	31.9	24.3	20.4	25.5	32.3
Endog	1.7	13.5	11.8	23.6	24.5	17.8
Spout1	19.8	30.4	25.7	27.8	26.8	33
Kyat1	0	15.4	6.1	15.7	9.6	13.7
Lrrc8a	6.2	152.4	126.5	116.8	58.9	77.6
Phyhd1	3	4	3	5.4	1.4	1.6
Dolk	2.5	40.8	22.1	20.2	25.9	29.7
Nup188	70.4	59.1	68.3	39.5	37.8	42.1
Sh3glb2	5.8	58	90.6	74.9	86.2	96.4
Miga2	0.7	8.2	6.9	7.8	9.3	9.4
Dolpp1	10.9	15.5	24	20.4	41.3	34.9
Crat	2.4	17	30.2	15.9	12.6	13.1
Ptpa	6	87.2	125.1	94.3	103.3	111
Ier5l	5.3	4.4	13.3	10.1	6.5	8.1
Cstad	6.5	0	0	0	0	0
1700001O22Rik	0	2.9	0	3.5	6.7	2.6
Ntmt1	10	63	63.5	83.2	47.8	37.6
Asb6	0.4	19	31.4	26	11.9	10.2
Prrx2	4.1	2.8	0	0	0	3.4
Ptges	4.9	0	1.5	2.1	6.1	3.2
Tor1b	7	36.9	34.1	31.7	24.5	33.5
Tor1a	5.1	35.8	56.1	52.3	58.3	71.5
BC005624	4.5	24.1	44.1	30.1	28.7	27.8
Usp20	0.6	6	22.9	21.9	14.9	17.9
Fnbp1	5.4	6.2	4.9	6.6	4.9	4.5
Gpr107	9	29.2	34.4	23	15.5	20.8
Ncs1	4.2	27.7	23	11.2	9	5.6
Hmcn2	2.2	0.2	0	0.1	0.1	0
Ass1	7.4	1.4	5.3	0	9.5	6
Fubp3	19.6	70	64	42.9	48	44.5
Prdm12	0	0	0	0	0	0
Exosc2	2.1	41.1	20.1	30.9	29.4	38.8
Abl1	45.6	26.8	23	19.4	16.1	17.3
Qrfp	4.3	0	0	0	0.4	0.5
Fibcd1	0	0	0	0	0	0.6
Lamc3	0.9	0.4	0	0	0	0
Aif1l	1.1	0.8	0	0	0	0
Nup214	6.7	22.1	42.8	19.5	21.3	26.2
Fam78a	0.4	0	0	0	0	0.4
Plpp7	0	0	0	0	0	0
Prrc2b	14.3	52.8	73.9	52	45.8	44.6
Pomt1	1.1	65.3	21.3	18.6	19.9	15
Uck1	5.3	25.4	20.5	15.6	11.6	9.9
Swi5	208.3	532.1	392.5	472.5	627.7	647.7
Golga2	2.7	40.5	33.4	28.2	25.5	23.1
Dnm1	1.9	2.5	3.3	4.4	1.3	3
Ciz1	10.8	83.2	28.3	27.5	24.2	18.4
1110008P14Rik	0	278.6	180.7	165.1	139.8	67.8
Lcn2	69.3	6732.3	890.2	1254.6	86.2	69.3
Ptges2	1.1	21.6	16.9	13.6	11.9	12.8
Slc25a25	3.3	72.5	32.7	55	41.3	46.5
Naif1	5	16.4	12.7	9.5	7.7	8.7
Fam102a	3.4	7.3	37.4	35	32.4	29.7
Dpm2	41.2	73.5	77.6	81	86.7	104.8
Pip5kl1	1.1	0	0	1.2	1.6	0.9
St6galnac4	3	0	0.5	0.5	0.3	2.8
St6galnac6	4.5	0	0	0.6	0	1.4
Ak1	7.6	2	0	2.5	2.6	0
Eng	10.8	4.6	1.5	0	0	0.4
Fpgs	1.4	31	12.7	15.9	13.7	12.6
Cdk9	0.9	68.3	36.9	31.7	36.1	42.3
Sh2d3c	1	0.6	1.4	2.1	6	4.3
6330409D20Rik	0	0	0	0	0	0
Ttc16	0	0	0	2	0	1.1
Tor2a	3.3	35.3	52.8	59.3	83.8	72.4
Ptrh1	1.9	72.7	82.6	66.9	39	22.9
Cfap157	0	11	6.2	25.6	5	5.9
Stxbp1	1.3	73.7	23.1	14.9	13.9	13
Niban2	22	138.5	212.4	149.3	119	118.2
Lrsam1	10.9	21	14.5	13.5	12.6	10.5
Rpl12	383.7	1043.6	1722.9	1422.4	1002.1	925.2
Slc2a8	4.2	39.6	23.7	31.1	22.3	36.5
Garnl3	5.5	1.1	6.3	4.7	3	1.6
Ralgps1	0.6	5.7	10.5	7.7	3.1	5.8
Angptl2	13.9	4.3	0	1.7	1.5	0.9
Zbtb34	0.5	1.8	5.1	5	2.6	2.2
Zbtb43	18.4	14.6	20.9	17.3	10.7	14.2
Lmx1b	0	0	0	0.8	0	0.3
Mvb12b	0.4	0.5	1.1	0	0.7	0.3
Pbx3	1.6	6.5	2.7	8.2	10.1	20.7
Mapkap1	34.5	19.1	36.5	35.7	29.1	24.5
Gapvd1	7.9	50.9	53.7	47	33.8	41.7
Hspa5	729.9	688	972.5	717.2	872.6	660.6
Rabepk	2.2	25.5	18	14.7	18.9	24
Fbxw2	14.9	39.9	29.3	30.4	36.8	49.9
Gm34653	0	1.4	1.1	0	0	0
Psmd5	42.2	43.4	41.4	40.4	45.3	51.9
Cutal	0	2	18.2	8.2	13.7	13
Phf19	0	5	1.4	2	3.9	5
Traf1	2.2	0	0	0	0.3	0.7
Hc	0	0.4	0	0	0	0
AI182371	0	0	0	0	1	0
Cntrl	3.9	7.6	6.9	6.8	4.5	5.6
Rab14	53.5	147.6	105.4	91.6	99	116.6
Gsn	418.5	64.5	199.7	107.5	87.9	45.6
Stom	1.9	163.6	142.3	89.3	56	42.2
4930568D16Rik	0	0	0	0	0	0
4930402F06Rik	0	0	0	0	0	0
Ggta1	2.4	24.6	28.6	16.8	31.6	30.4
Dab2ip	2.6	75.5	88.5	61.3	51.1	45.4
Ttll11	0	1.4	0	0	0.4	0.4
Ndufa8	155.5	224.6	300.8	271	312.1	352.6
Morn5	0	10	0	0	3.5	6.1
Lhx6	0.5	1.9	2.9	0	1	0
Rbm18	8.2	76.6	25.3	25.8	22.7	21.1
Mrrf	2	20	23.2	20.6	21.2	21
Ptgs1	30.5	217.3	244.8	195.8	135.2	167.2
Olfr338	0	0	0	0	0	0
Olfr339	0	0	0	0	0	0
Olfr340	0	0	0	0	0	0
Olfr341	2.4	0.4	0	0	0	0
Olfr342	0	0	0	0	0	0
Olfr344	0.2	0	0	0	0	0
Olfr345	0	0	0	0	0	0
Olfr346	0	0	0	0	0	0
Olfr347	0.5	0	0	0	0	0
Olfr348	0	0	0	0	0	0
Olfr50	1.1	0.5	0	0	0	0.3
Olfr3	0	0	0	0	0	0
Olfr350	0	0	0	0	0	0
Olfr351	0	0	0	0	0	0
Olfr352	0	0.7	0	0	0	0
Olfr353	0	0	0	0	0	0
Olfr354	0	0	0	0	0	0
Olfr355	0	0	0	0	0	0
Olfr356	0	0	0	0	0	0
Olfr357	0	0	0	0	0	0
Olfr358	0.4	0	0	0	0	0
Olfr360	0	0	0	0	0	0
Olfr361	0	0	0	0	0	0
Olfr362	0	0	0	0	0	0
Olfr364-ps1	0	0	0	0	0	0
Olfr365	0	0	0	0.4	0	0
Olfr366	0	0	0	0	0	0
Olfr368	0	0	0	0	0	0
Pdcl	5.9	13.1	21.5	22.7	24.1	24.7
Rc3h2	10.1	56.4	38.4	32	30.5	31.1
Zbtb6	1.1	2.3	10.5	6.8	4.6	7.1
Zbtb26	0	5	2.7	3.7	0.5	2.5
Rabgap1	5.8	29.2	22.4	20.5	12.8	18.2
Gpr21	0.5	1.3	0.5	3.2	2.1	2.8
Strbp	0.7	6.1	12.3	8	6.3	8.3
Crb2	0	10.9	0	0	0.2	1.1
Dennd1a	0.8	8	6	3	0.3	3.2
Lhx2	0	0	0	0	0	0
Nek6	23.5	122.1	39.7	30.1	28.1	35.9
Psmb7	24.6	59.7	72.4	58.2	85.4	81.4
Nr5a1	0.6	0	0.6	0.6	0	0.9
Nr6a1	0.8	2.6	9.4	7.8	7.1	6.7
Olfml2a	0	0	0	0	0	0
Wdr38	0	0	0	1.6	0	2.4
Rpl35	143.4	254.8	409.7	375.1	352.2	333.2
Arpc5l	16	156.9	133.4	165.6	173.9	141
Golga1	0.4	12.7	14.7	13.9	13.5	12.5
Scai	3.5	0.2	2	3.6	2.9	3
Ppp6c	4.5	27.5	28.8	18.2	23.4	32.1
Lrp1b	0	0.2	0	0	0	0
Kynu	1.1	0	0	0	0	0
Arhgap15	0.8	0	0	0	0	0
Gtdc1	2.1	2.9	5	0.4	0.5	1.5
Zeb2	8.3	2.1	0.2	0.3	0	0.1
Acvr2a	6	31.1	18.2	15.9	19.6	21
Orc4	2.5	21.1	17.6	17.1	18.7	20.7
Mbd5	0.7	13.4	6	9.2	6.4	8.5
Epc2	4.2	9.1	12.9	7	9	9.6
Kif5c	0.5	1	0.3	0.3	0.7	0.6
Lypd6b	2.3	0	0.8	3.4	13	10.2
Lypd6	0	0	0	0	0	0.8
Mmadhc	15.2	115.3	65	82.2	121.8	121.4
Rnd3	23.3	45.4	63.8	87.5	58.4	70.9
Tas2r134	0	0	0	0	0	0
Rbm43	0.8	5.2	9.3	4.2	4.8	5.7
Nmi	12.9	4.3	5.4	2.3	5.2	0
Tnfaip6	5.2	1.4	1	0	0.7	0
Rif1	1.4	8.4	12.7	11.8	10.7	15.6
Neb	0.1	0.1	0.3	0.5	0.2	0.2
Arl5a	3.7	25.1	16.7	18	15.8	26.6
Cacnb4	0	0.8	0.6	0.4	0	1.3
Stam2	6.4	35.7	53.4	39.8	32	28.7
Fmnl2	2.2	4.2	9.5	8.9	9.2	9.8
Prpf40a	16.8	18.9	35.7	30.2	35.5	37.2
Arl6ip6	2.8	18.7	11.9	18.9	32.6	37.6
Rprm	0	0	0	0	0	1
Galnt13	0.2	0	0	0	0	0
Kcnj3	0	0	0	0	0	0
Nr4a2	13.8	8.3	14.3	37.6	17.9	21
Gpd2	5	16.1	50.6	33.7	63.5	46
Galnt5	0	0	0	0	0	0
Ermn	0	0	0	0	0	0
Cytip	7.3	2	0	0	0	0
Acvr1c	0.2	0.3	0	0	0	0
Acvr1	2.9	12.1	29.5	15.4	9.9	9.3
Upp2	0	0	0.4	0.5	0	0.7
Ccdc148	0	0	0	0	0.5	1.3
Gm11099	0	0	0	0	0	0
Pkp4	32.9	52	63.3	55.4	61.3	57.2
Dapl1	3.1	0	0	0	0	0
Tanc1	2.7	50.9	28.1	31.8	26.1	33.2
Wdsub1	3.8	20.2	17.4	9.8	15.7	18.5
Baz2b	4.5	23.5	12.6	14.1	9.4	13
Marchf7	5.3	57.1	54.7	56.5	48.3	50.4
Cd302	47.5	8.8	5.3	4.3	0.9	5.4
Ly75	1.8	0	2.1	1.7	1.1	0.6
Pla2r1	1.3	0.7	0	0	0	0
Itgb6	18.2	0.4	27	20.3	17.3	20.3
Rbms1	25.5	193.4	164.7	106.1	67.6	62.5
Tank	18.5	11.1	13.9	6.5	11.2	12
Psmd14	27.8	185.9	157.6	132.7	161.5	183.8
Tbr1	0	0	0.4	0	0.9	0.4
Slc4a10	0	0	0	0	0	0.8
Dpp4	4.1	5.9	4.4	8.4	17.6	22.3
Gcg	0	0	0	0	0	0
Fap	3.8	0	0	0	0	0.5
Ifih1	0.7	9.2	2.9	4.9	2.7	2.4
Gca	3.8	19.4	19.3	16.8	22.7	18.3
Kcnh7	0.1	0.3	2.4	0.7	0.8	0.7
Fign	3.1	2.5	0.2	0	0.1	0.3
Grb14	0.8	6.4	1.6	0	2.8	5.9
Cobll1	6.3	36.3	31.2	23.3	26.2	22.6
Slc38a11	0	0	0	0	0	0
Scn3a	0.2	0	0	0	0	0
Scn2a	0	0	0	0	0.1	0
Csrnp3	0	0	0.3	0	0.2	0
Galnt3	73.1	38.1	118.6	88.4	71.1	54.6
Ttc21b	0	12.3	11.2	8.6	6.6	8.8
Scn1a	0.2	0.8	0	0	0	0
Scn9a	0	0	0	0	0	0
Scn7a	6.8	1.3	0	0	0	0
Xirp2	0	0	0	0	0	0
Gm21830	0	0	0	0	0	0
B3galt1	0	0	0	0.4	0	0
Stk39	5	12.8	7.1	11.5	13.7	15.2
4933409G03Rik	0	0	0	0	0	0
4932414N04Rik	0	0	0	0	0	0
Cers6	3.5	12.8	19.5	10.1	22.8	23.5
Nostrin	6.9	1.3	1	2.1	18.5	17.7
Spc25	5.5	1.5	0	3.6	52	60.9
G6pc2	3.8	0	0	0	0	0
Abcb11	0.3	0	0	0	0	0
Dhrs9	25.4	0	1.3	3.6	2	2
Lrp2	0.9	0.1	0.3	0	0	0
Bbs5	0	6.5	11	11.8	5.9	9.9
Klhl41	0	0	0	0.8	0	1.1
Fastkd1	1.2	0	1.9	1.3	1.7	2.5
Ppig	21.4	36.6	36.6	28.4	23.3	23.8
Ccdc173	1	5.2	4.8	5.2	0	6.3
Phospho2	3.9	9.8	8.8	9	8.5	13.2
Klhl23	0	0	0	0	0	0
Ssb	22.2	110.9	118.9	149.6	99.1	138.5
Mettl5	3.7	27.1	36.9	33.9	28.1	27
Ubr3	3.4	15	22.2	18.3	16.3	18.6
Myo3b	0.3	0	0	0	0	0
Sp5	0	3.4	4.3	11	6.5	10.4
Erich2	0	2.7	1	4.4	5	6.6
Gad1	0	0	0	0	0	0
Gorasp2	34.6	169.1	174.3	147.4	124.9	128.1
Tlk1	12.5	11.7	8.8	13.5	17.1	16.3
Mettl8	0.5	1.8	4.6	6.4	6.6	5.6
Dcaf17	1.3	6.5	6.5	8.1	9.4	7.7
Cybrd1	0	4	0	0.4	0.5	1.6
Dync1i2	32.1	37	73.7	58.5	72	70.7
Slc25a12	1.4	15.8	26.2	21.3	33.7	29.3
Hat1	2.8	57.8	37.6	20.3	95.9	119.3
Metap1d	5.4	7.2	17.6	30.7	15.9	18.7
Dlx1	0	0	0	0	0	0
Dlx2	0	0	0	0	0	0
Itga6	4.6	37.7	89.5	72.3	65.7	60.7
Pdk1	21.7	24.4	9.6	20.5	31.8	30.5
Rapgef4	0	0	0.4	0	0	0
Map3k20	4.4	8.8	40.4	27.7	16.3	12.4
Cdca7	0.7	1.9	7.8	2.3	11.8	10.3
Sp3	41	11.4	16.2	20.3	21.6	23.3
Gm11084	0	0	0	0	0	0
Ola1	16.3	44.5	75.2	64.5	90.3	75.7
Sp9	0	0	0	0	0	0
Cir1	7.6	7.6	4.4	5.5	2.2	2.6
Scrn3	0.8	8.3	1.6	1.7	5.1	5.7
Gpr155	1	0.9	1	0.4	0.7	1.7
Wipf1	5.5	0.9	0	0	0	0
Chrna1	0	0	0	0	0	0
Chn1	0	0	0	0	0.4	0
Atf2	4.9	42.8	55	34.6	35.3	28.7
Atp5g3	125.7	422	402.1	506.1	872.4	718.4
Lnpk	1.4	4.4	2.3	4	7.5	6.1
Evx2	0	0	0	0	0	0
Hoxd13	0	0	0	0	0	0
Hoxd12	0	0	0	0	0	0
Hoxd11	0	0	0	0	0	0
Hoxd10	0	0	0	0	0	0
Hoxd9	0	0	0	0	0	0
Hoxd8	0.7	0.9	0	0	0	0
Hoxd3	0	0	0	0	0	0
Hoxd4	0	0	0	0	0	0
Hoxd1	1	0	0	1	0	0
Mtx2	7.3	27.5	38.1	41.8	52.9	45.8
Hnrnpa3	19.1	46.2	43.7	36.3	64.5	63.4
Nfe2l2	116.8	497.7	402.7	488.6	426.3	593.4
Agps	2.4	7.3	14.7	14.2	20.7	23.6
Ttc30b	3.9	4.4	4.6	12	3.6	4.8
Ttc30a2	0	0	0	0	0.5	0
Ttc30a1	0.5	2.6	2.4	1	1.3	0.8
Pde11a	0	0	0.7	0	0	0
Cyct	0	0	0	0	0	0
Rbm45	2.8	72.9	29.2	27.4	18.9	16.1
Osbpl6	1.5	10.7	8	3	3.3	3
Prkra	33.2	62.1	29.9	34.7	44.5	58.5
Pjvk	0	0	0	0	0	0
Fkbp7	45.7	0	6.2	2.2	2.9	0
Plekha3	0.7	10.4	19.7	25.1	15.2	20.1
Ttn	0.3	0.1	0.7	0.2	0.4	0.2
Ccdc141	0.4	0	0.6	0.4	0.1	0.5
Sestd1	2.8	13.7	31.9	21.8	14.8	20.6
Zfp385b	0	0	0	0	0	0
Cwc22	16	18.4	14.6	7.4	23.5	9.3
Ube2e3	38.4	39	13.4	22.7	22.2	24.7
Itga4	0.7	0	0	0	0	0
Cerkl	2.9	0	0	0	0.7	0
Neurod1	0	0	0	0	0	0
Itprid2	32.5	17.6	37	44.4	43.9	37.9
Ppp1r1c	0	0	0	0	0	0
Pde1a	1.8	0.5	0	0	0	0
Prdx6b	0	0	0.6	0.7	0	0.5
Dnajc10	29.1	109.8	82.6	194.2	164.8	325.3
Frzb	0	0	0	0	0	1.4
Nckap1	14	48.7	93.9	71.7	71.6	65
Dusp19	4.4	52.7	12	4.7	12.9	23.1
Nup35	2.3	12.2	3.4	2.5	4.8	8.4
Zfp804a	0	0	0	0	0	0
Fsip2	0	0.1	0	0	0	0
Zc3h15	28.7	40.7	61.8	57.6	59.3	52.3
Itgav	17.7	114.4	90.6	59.9	62.5	50
Fam171b	0.6	0.4	3.5	0	0	0
Zswim2	0	0	0	0	0.6	0
Gm13698	0	0	0	0	0	0
Gm13693	0	0	0	0	0	0
Gm13695	0	0	0	0	0	0
Gm13696	0	0	0	0	0	0
Gm13694	0	0	0	0	0	0
Gm13697	0	0	0	0	0	0
Gm13691	0	0	0	0	0	0
Calcrl	0	0.5	0	0	0	0
Tfpi	2	0	0	0	0	0.3
Ctnnd1	104.6	179.2	165.8	127.7	136.7	162.8
Btbd18	0	0	0	0	0.8	0
Selenoh	22.3	64.3	79.1	40.8	156.2	187.4
Tmx2	10.7	22.5	26.1	27.3	32.4	42.4
Med19	2.6	17.4	36.4	30.9	15.6	19.1
Zdhhc5	8.7	55.8	143.1	68.4	61.3	65.4
Clp1	0.7	12.5	23.4	25.3	17.6	20.7
Ypel4	2.1	7.1	2.1	5.8	1.5	5.2
Gm19426	9.8	3.3	0	0	3.4	0
Serping1	344.4	45.1	0	0	0	0
Ube2l6	10.8	0	0	2.3	4.5	2.6
Smtnl1	0	0	0	0	0	0
Timm10	4.4	149.4	116.2	94.7	79	90.9
Slc43a1	1	2	0	0	0	0
Rtn4rl2	0	0	0	0	0	0
Slc43a3	17.4	5.4	0	0	0	0
Prg2	0	0	0	0	0	0
Prg3	0	0	0	0	0	0
P2rx3	0.9	0	9.9	2.9	0.6	5.1
Ssrp1	18.4	99.1	95.7	86.2	103.2	112.3
Tnks1bp1	24.7	139.9	133.9	112.1	54.8	58.2
Aplnr	1.4	0	1	0.5	0.3	1.2
Lrrc55	1.1	0.4	1.1	0	0.8	0.2
Olfr987	0	0	0	0	0	0
Olfr988	0	0	0	0	0	0
Olfr992	0	0	0	0	0	0
Olfr993	0	0	0	0	0	0
Olfr994	0	0	0	0	0	0
Olfr995	0	1.3	0	0	0	0
Fads2b	0	0	0	0	0	0
Olfr996	0	0	0	0	0	0
Olfr998	0	0	0	0	0	0
Olfr1000	0	0	0	0	0	0
Olfr1002	0	0	0	0	0	0
Olfr154	0	0	0	0	0	0
Olfr1006	0	0	0	0	0	0
Olfr1008	0	0	0	0	0	0
Olfr1009	0	0	0	0	0	0
Olfr1012	0	0	0	0	0	0
Olfr1013	0	0	0	0	0	0
Olfr1014	0	0	0	0.8	0	0
Olfr1015	0	0	0	0	0	0
Olfr1016	0	0	0	0	0	0
Olfr1018	0	0	0	0	0	0
Olfr1019	0	0	0	0	0	0
Olfr1020	0	0	0	0	0	0
Olfr1022	0	0	0	0	0	0
Olfr1023	0	0	0	0	0	0
Olfr1024	0	0	0	0	0	0
Olfr1025-ps1	0	0	0	0	0	0
Olfr1026	0	0	0	0	0	0
Olfr1028	0	0	0	0	0	0
Olfr1029	0	0	0	0	0	0
Olfr1030	0	0	0	0	0	0
Olfr1031	0	1.2	0	0	0	0
Olfr1032	0	0	0	0	0	0
Olfr1033	0.4	1.1	0	0.5	0.3	0
Olfr1034	0	0	0	0	0	0
Olfr1036	0	0	0	0	0	0
Olfr1037	1	0	0	0	0	0
Olfr1038-ps	0	0	0	0	0	0
Olfr1039	0	0	0	0	0	0
Olfr1040	0	0	0	0	0	0
Olfr1042	0	0	0	0	0	0
Olfr1043	0	0	0	0	0	0
Olfr1044	0	0	0	0	0	0
Olfr52	0	0	0	0	0	0
Olfr1045	0	0	0	0	0	0
Olfr1046	0	0	0	0	0	0
Olfr1047	0	0	0	0	0	0
Olfr1048	0	0	0	0	0	0
Olfr1049	0	0	0	0	0	0
Olfr1051	0	0	0	0	0	0
Olfr1052	0	0	0	0	0	0
Olfr1053	0	0	0	0	0	0
Olfr1054	0	0	0	0	0	0
Olfr1055	0	0	0	0	0	0
Olfr1056	0	0	0	0	0	0
Olfr1057	0	0	0	0	0	0
Olfr1058	0	0	0	0	0	0
Olfr1061	0	0	0	0	0	0
Olfr1062	1.9	0.6	1	0	0	0.4
Olfr1065	0	1.1	0	0	0	0
Olfr1066	0	0	0	0	0	0
Olfr228	0	0	0	0	0	0
Olfr1076	0	0	0	0	0	0
Olfr1079	0	0	0	0	0	0
Olfr1080	0	0	0	0	0	0
Olfr1082	0	0	0	0	0	0
Olfr1084	0	0	0	0	0	0
Olfr1085	0	0	0	0	0	0
Olfr1086	0	0	0	0	0	0
Olfr1087	0	0	0	0	0	0
Olfr1089	0	0	0	0	0	0
Olfr1090	0	0	0	0	0	0
Olfr1093	0	0	0	0	0	0
Olfr141	0	0	0	0	0	0
Olfr1094	0	0	0	0	0	0
Olfr1095	0	0	0	0	0	0
Olfr1096	0	0	0	0	0	0
Olfr1097	0	0	0	0	0	0
Olfr1098	0	0	0	0	0	0
Olfr1099	0	0	0	0	0	0
Olfr1100	0	0	0	0	0	0
Olfr1101	0	0	0	0	0	0
Olfr1102	0	0	0	0	0	0
Olfr1104	0.6	0	0	0	0	0
Olfr1105	0	0	0	0	0	0
Olfr1106	0	0	0	0	0	0
Olfr1107	0	0	0	0	0	0
Olfr1109	0	0	0	0	0	0
Olfr259	0	0	0	0	0	0
Olfr1110	0	0	0	0	0	0
Olfr1111	0	0	0	0	0	0
Olfr1112	0	0	0	0	0	0
Olfr1113	0	0	0	0	0	0
Olfr1115	0	0	0	0	0	0
Olfr1116	0	0	0	0	0	0.2
Olfr1118	0	0	0	0	0	0
Olfr1120	0	0	0	0	0	0
Olfr1121	0	0	0	0	0	0
Olfr1122	0.4	0	0	0	0	0
Olfr1123	0	0	0	0	0	0
Olfr1124	0	0	0	0	0	0.6
Olfr1126	0	0	0	0	0	0
Pramel7	0	0	0	0	0	0
Pramel6	0	0	0	0	0	0
Olfr153	0	0	0	0	0	0
Olfr1128	0	0	0	0	0	0
Olfr1129	8.9	0	0	0	0	0
Olfr1130	0	0	0	0	0	0
Olfr1131	0	0	0	0	0	0
Olfr1132	0	0	0	0	0	0
Olfr1133	0	0	0	0	0	0
Olfr1134	0	0	0	0	0	0
Olfr1135	0	0	0	0	0	0
Olfr1136	0	2.2	0	0	0	0
Olfr1137	0	0	0	0	0	0
Olfr1138	0	0	0	0	0	0
Olfr1140	0	0	0	0	0	0
Olfr1141	0	0	0	0	0	0
Olfr152	0	0	0	0	0	0
Olfr1143	0.9	0	0	0	0	0
Olfr1145	0	0	0	0	0	0
Olfr1148	0	0	0	0	0	0
Olfr1150-ps1	0	1.4	0	0	0	0
Olfr1151	0	0	0	0	0	0
Olfr1152	0	0.4	0.3	0	0	0
Olfr1153	0	0	0	0	0	0
Olfr1154	0	0	0	0	0	0
Olfr1155	0	0	0	0	0	0
Olfr1156	0	0	0	0	0	0
Olfr1157	0.4	0	0	0	0	0
Olfr74	0	0	0	0	0	0
Olfr1158	0	0	0	0	0	0
Olfr1160	0	0	0.3	0	0.2	0
Olfr1161	0	0	0	0	0	0
Olfr73	0	0	0	0	0	0
Olfr1162	0	0	0	0	0	0
Olfr1163	0	0	0	0	0	0
Olfr1164	0	0	0	0	0	0
Olfr1166	0	0	0	0	0	0
Olfr1167	0	0	0	0	0	0
Olfr1168	0	0	0	0	0	0
Olfr1170	0	0	0	0	0	0
Olfr1173	0	0	0	0	0.7	0
Olfr1174	0	0	0	0	0	0
Olfr1175	0	0	0	0	0	0
Olfr1176	0	0	0	0	0	0
Olfr1177-ps	0	0	0	0	0	0
Olfr1178	0	0	0	0	0	0
Olfr1179	0	0	0	0	0	0
Olfr1180	0	0	0	0	0	0
Olfr1181	0	0	0	0	0	0
Olfr1182	0	0	0	0	0	0
Olfr1183	0	0	0	0	0	0
Olfr1184	0	0	0	0	0	0
Olfr1185-ps1	0	0	0	0	0	0
Olfr1186	0	0	0	0	0	0
Olfr1188	0	1.7	0	0	0	0
Olfr1189	0	0	0	0	0	0
Olfr1191-ps1	0.3	0	0	0	0	0
Olfr1192-ps1	0	0	0	0	0	0
Olfr1193	0	0	0	0	0	0
Olfr1195	0	0	0	0	0	0
Olfr1196	0	0	0	0	0	0
Olfr1197	0.6	0	0	0	0	0
Olfr1198	0	0	0	0	0	0
Olfr1199	0	0	0	0	0	0
Olfr1200	0	0	0	0	0	0
Olfr1201	0	0	0	0	0	0
Olfr1202	0	0	0	0	0	0
Olfr1205	0.3	0	0	0	0	0
Olfr1204	0	0	0	0	0	0
Olfr1206	0	0	0	0	0	0
Olfr1208	0	0	0	0	0	0
Olfr1209	0	0	0	0	0	0
Olfr1211	0	0	0	0	0	0.7
Olfr1212	0	0	0	0	0	0
Olfr1213	0	0	0	0	0	0
Olfr1214	0	0	0	0	0	0
Olfr1215	0	0	0	0	0	0
Olfr1216	0	0	0	0	0	0
Olfr1217	0	0	0	0	0	0
Olfr1218	0	0	0	0	0	0
Olfr1219	0	0.4	0	0	0	0
[truncated: 19,660 more rows]

## Sheet: Sample metatdata
Sample	shRNA	Run
org_scr_1	scramble	Run 1
org_kd_1	Gal4KD	Run 1
org_scr_2	scramble	Run 2
org_kd_2	Gal4KD	Run 2
org_scr_3	scramble	Run 3
org_kd_3	Gal4KD	Run 3
